# Supplementary material for: Gene Mining for Conserved, Non-Annotated Proteins of Podosphaera xanthii Identifies Novel Target Candidates for Controlling Powdery Mildews by Spray-Induced Gene Silencing
Source: J Fungi (Basel). 2021 Sep 8;7(9):735. doi: 10.3390/jof7090735 (PMC8465782; doi:10.3390/jof7090735)
Supplement: Supplementary file 1 [file jof-07-00735-s001.zip]

Archive with 2 entries (2 files):
- jof-1361287-supplementary.pdf
- Table S2.xlsx
