# Supplementary material for: Gene Mining for Conserved, Non-Annotated Proteins of Podosphaera xanthii Identifies Novel Target Candidates for Controlling Powdery Mildews by Spray-Induced Gene Silencing
Source: J Fungi (Basel). 2021 Sep 8;7(9):735. doi: 10.3390/jof7090735 (PMC8465782; doi:10.3390/jof7090735)
Supplement: Supplementary file 1 [file jof-07-00735-s001.zip › Table S2.xlsx]

## Sheet: CNAPs report
Table S2. List of CNAPs identified inthe P. xanthii transcriptome.
Query_id	fasta_length	Subject_id	db_name	Status	e_value	p_ident	s_length	protein_length	Warning_msgs	frame	ORF_start	ORF_end	s_start	s_end	Description	go_id	go_description	kegg_id	interpro_id	interpro_description	ec_id	pfam_id	pfam_description	unipathway_id
Pxanthii_gen_c3343	1171	A0A061HHC0	tr_fungi	Complete Sure	3.0e-142	75.0	284	288	Selected protein is the only available option,	3	303	1166	1	276	sp=Uncharacterized protein {ECO:0000313|EMBL:EPQ65353.1} Blumeria graminis f. sp. tritici 96224.	-	-	-	-	-	-	-	-	-
Pxanthii_gen_c2732	1779	Q10108	sp_fungi	Complete Putative	0.23	75.0	312	332	Unexpected stop codon in the beginning of your sequence, Unexpected STOP codon at 3' end. your sequence is shorter than subject: 19 - 1774 Unexpected STOP codon in 5 prime region, Query too long, Selected protein is the only available option, Selected protein is the only available option,	3	213	1208	158	177	sp=Uncharacterized protein C18G6.09c Schizosaccharomyces pombe (strain 972 / ATCC 24843) (Fission yeast)	GO:0005829;GO:0005634;GO:0051321	C:cytosol;C:nucleus;P:meiotic cell cycle	spo:SPAC18G6.09c	-	-	-
Pxanthii_gen_rep_c539	1202	A0A061HGJ4	tr_fungi	Complete Sure	4.0e-62	75.0	231	233	Selected protein is the only available option,	2	191	889	92	231	sp=Uncharacterized protein {ECO:0000313|EMBL:EPQ64916.1} Blumeria graminis f. sp. tritici 96224.	-	-	-	-	-	-	-	-	-
Pxanthii_gen_c6987	1370	C0NDI2	tr_fungi	Complete Sure	0.67	75.0	185	206	Query too long, Selected protein is the only available option,	3	18	635	138	157	sp=Putative uncharacterized protein {ECO:0000313|EMBL:EEH11723.1} Ajellomyces capsulatus (strain G186AR / H82 / ATCC MYA-2454 / RMSCC 2432) (Darling's disease fungus) (Histoplasma capsulatum)	-	-	-	-	-	-	-	-	-
Pxanthii_gen_rep_c941	1958	A0A061HHD0	tr_fungi	Complete Sure	0.0	75.1	483	490	Selected protein is the only available option,	3	225	1694	5	482	sp=Uncharacterized protein {ECO:0000313|EMBL:EPQ64897.1} Blumeria graminis f. sp. tritici 96224.	-	-	-	-	-	-	-	-	-
Pxanthii_gen_c1489	2109	R7YX60	tr_fungi	Complete Putative	2.0e-140	75.1	331	277	Unexpected STOP codon in 5 prime region, Unexpected STOP codon at 3' end. your sequence is shorter than subject: 277 - 331 Selected protein is the only available option,	1	274	1104	70	330	sp=Uncharacterized protein {ECO:0000313|EMBL:EON66246.1} Coniosporium apollinis (strain CBS 100218) (Rock-inhabiting black yeast)	-	-	-	-	-	-	-	-	-
Pxanthii_gen_c1821	1864	N1JAV9	tr_fungi	Complete Sure	3.0e-130	75.2	261	297	Unexpected stop codon in the beginning of your sequence, Unexpected STOP codon at 3' end. your sequence is shorter than subject: 358 - 395 Selected protein is the only available option, Query too long, your sequence is longer than subject: 297 - 261 Selected protein is the only available option,	2	185	1075	6	251	sp=Uncharacterized protein {ECO:0000313|EMBL:CCU77311.1} Blumeria graminis f. sp. hordei (strain DH14) (Barley powdery mildew) (Oidium monilioides f. sp. hordei)	-	-	-	-	-	-	-	-	-
Pxanthii_gen_c9066	531	N1JNG3	tr_fungi	Complete Sure	4.0e-59	75.41	123	123	Unexpected STOP codon in 5 prime region, Unexpected STOP codon at 3' end. Distance to subject end: 614 aas, your sequence is shorter than subject: 155 - 1009 Selected protein is the only available option,	3	81	449	1	122	sp=Uncharacterized protein {ECO:0000313|EMBL:CCU82200.1} Blumeria graminis f. sp. hordei (strain DH14) (Barley powdery mildew) (Oidium monilioides f. sp. hordei)	-	-	-	-	-	-	-	-	-
Pxanthii_gen_c1003	2198	A7E723	tr_fungi	Complete Putative	0.0	75.43	0	519	Unexpected STOP codon at 3' end. your sequence is shorter than subject: 537 - 572 Selected protein is the only available option, Frameshift at 893 (ex), Frameshift at 893 (ex), Separated hits, possible frame ERROR between 788 and 1005, Separated hits, possible frame ERROR between 788 and 1005, Separated hits, possible frame ERROR between 788 and 1005, Unexpected STOP codon in 5 prime region, Unex…	3	516	2072	32	552	sp=Putative uncharacterized protein {ECO:0000313|EMBL:EDN96175.1} Sclerotinia sclerotiorum (strain ATCC 18683 / 1980 / Ss-1) (White mold) (Whetzelinia sclerotiorum)	-	-	-	-	-	-	-	-	-
Pxanthii_gen_c1208	1901	A0A061HPW7	tr_fungi	Complete Sure	2.0e-168	75.5	350	342	Selected protein is the only available option,	3	249	1274	1	350	sp=Uncharacterized protein {ECO:0000313|EMBL:EPQ67884.1} Blumeria graminis f. sp. tritici 96224.	-	-	-	-	-	-	-	-	-
Pxanthii_gen_rep_c1008	1736	G2Q113	tr_fungi	Complete Putative	0.16	75.68	503	368	Unexpected STOP codon in 5 prime region, Unexpected STOP codon at 3' end. your sequence is shorter than subject: 368 - 503 . Was predicted as Complete, but is very much shorter than subject Selected protein is the only available option,	1	364	1467	407	443	sp=Uncharacterized protein {ECO:0000313|EMBL:AEO54111.1} Thielavia heterothallica (strain ATCC 42464 / BCRC 31852 / DSM 1799) (Myceliophthora thermophila)	-	-	-	-	-	-	-	-	-
Pxanthii_gen_c27430	742	N1JHI4	tr_fungi	Complete Putative	0.0	75.93	0	56	Unexpected STOP codon in 5 prime region, Unexpected STOP codon at 3' end. your sequence is shorter than subject: 56 - 89 Selected protein is the only available option,	2	269	436	36	89	sp=Uncharacterized protein {ECO:0000313|EMBL:CCU77357.1} Blumeria graminis f. sp. hordei (strain DH14) (Barley powdery mildew) (Oidium monilioides f. sp. hordei)	-	-	-	-	-	-	-	-	-
Pxanthii_gen_c1696	1513	A0A061HL09	tr_fungi	Complete Sure	3.0e-72	76.43	153	157	Selected protein is the only available option,	3	225	695	1	153	sp=Uncharacterized protein {ECO:0000313|EMBL:EPQ66058.1} Blumeria graminis f. sp. tritici 96224.	-	-	-	-	-	-	-	-	-
Pxanthii_gen_c3859	915	A0A061HS96	tr_fungi	Complete Sure	7.0e-35	76.53	99	100	Frameshift at 2017 (ex), Query too long, your sequence is longer than subject: 920 - 861 Selected protein is the only available option,	3	93	392	1	98	sp=Uncharacterized protein {ECO:0000313|EMBL:EPQ67665.1} Blumeria graminis f. sp. tritici 96224.	-	-	-	-	-	-	-	-	-
Pxanthii_gen_c4241	3158	A0A061HER7	tr_fungi	Complete Sure	0.0	76.83	0	927	Unexpected STOP codon in 5 prime region, Unexpected STOP codon at 3' end. your sequence is shorter than subject: 286 - 335 Unexpected STOP codon at 3' end. Distance to subject end: 368 aas, your sequence is shorter than subject: 319 - 694 Separated hits, possible frame ERROR between 1082 and 1087, Frameshift at 473 (ex), Selected protein is the only available option,	2	122	2903	8	905	sp=Uncharacterized protein {ECO:0000313|EMBL:EPQ64071.1} Blumeria graminis f. sp. tritici 96224.	-	-	-	-	-	-	-	-	-
Pxanthii_gen_rep_c6155	980	A7EKS3	tr_fungi	Complete Sure	1.0e-68	77.78	164	160	Selected protein is the only available option,	2	53	532	12	164	sp=Putative uncharacterized protein {ECO:0000313|EMBL:EDO03439.1} Sclerotinia sclerotiorum (strain ATCC 18683 / 1980 / Ss-1) (White mold) (Whetzelinia sclerotiorum)	-	-	-	-	-	-	-	-	-
Pxanthii_gen_rep_c16575	1059	N1J8Z5	tr_fungi	Complete Sure	6.0e-71	78.1	137	303	Unexpected STOP codon in 5 prime region, your sequence is shorter than subject: 9 - 621 your sequence is longer than subject: 303 - 137 Selected protein is the only available option,	3	60	968	1	137	sp=Uncharacterized protein {ECO:0000313|EMBL:CCU74263.1} Blumeria graminis f. sp. hordei (strain DH14) (Barley powdery mildew) (Oidium monilioides f. sp. hordei)	-	-	-	-	-	-	-	-	-
Pxanthii_gen_c8878	735	A0A061HJ35	tr_fungi	Complete Sure	1.0e-54	78.64	103	104	Distance to subject end: 609 aas, not enough to search stop codon your sequence is shorter than subject: 198 - 807 Selected protein is the only available option,	3	69	380	1	103	sp=Uncharacterized protein {ECO:0000313|EMBL:EPQ66355.1} Blumeria graminis f. sp. tritici 96224.	-	-	-	-	-	-	-	-	-
Pxanthii_gen_c2578	2559	A0A061HND1	tr_fungi	Complete Sure	0.0	78.71	737	743	Unexpected STOP codon at 3' end. Distance to subject end: 89 aas, your sequence is longer than subject: 743 - 583 Selected protein is the only available option, Unexpected STOP codon at 3' end. Distance to subject end: 612 aas, your sequence is shorter than subject: 204 - 819 Unexpected STOP codon at 3' end. Distance to subject end: 612 aas, your sequence is shorter than subject: 204 - 819 Distan…	3	258	2486	1	737	sp=Uncharacterized protein {ECO:0000313|EMBL:EPQ65110.1} Blumeria graminis f. sp. tritici 96224.	-	-	-	-	-	-	-	-	-
Pxanthii_gen_c2946	2981	N1JJD8	tr_fungi	Complete Putative	0.0	78.85	0	904	Selected protein is the only available option, Frameshift at 628 (ex), Unexpected STOP codon in 5 prime region, Unexpected STOP codon at 3' end. your sequence is shorter than subject: 904 - 940 Selected protein is the only available option,	3	102	2813	41	940	sp=Uncharacterized protein {ECO:0000313|EMBL:CCU83014.1} Blumeria graminis f. sp. hordei (strain DH14) (Barley powdery mildew) (Oidium monilioides f. sp. hordei)	-	-	-	-	-	-	-	-	-
Pxanthii_gen_rep_c7235	1107	A7EKS3	tr_fungi	Complete Putative	2.0e-71	79.08	164	147	Unexpected STOP codon at 3' end. your sequence is shorter than subject: 76 - 397 Unexpected STOP codon at 3' end. Selected protein is the only available option,	1	49	489	12	164	sp=Putative uncharacterized protein {ECO:0000313|EMBL:EDO03439.1} Sclerotinia sclerotiorum (strain ATCC 18683 / 1980 / Ss-1) (White mold) (Whetzelinia sclerotiorum)	-	-	-	-	-	-	-	-	-
Pxanthii_gen_rep_c674	1290	A7EKS3	tr_fungi	Complete Sure	5.0e-71	79.08	164	163	Selected protein is the only available option,	3	51	539	12	164	sp=Putative uncharacterized protein {ECO:0000313|EMBL:EDO03439.1} Sclerotinia sclerotiorum (strain ATCC 18683 / 1980 / Ss-1) (White mold) (Whetzelinia sclerotiorum)	-	-	-	-	-	-	-	-	-
Pxanthii_gen_c10905	513	W9CNZ7	tr_fungi	Complete Sure	2.0e-26	79.31	75	75	Selected protein is the only available option,	2	77	301	1	58	sp=Uncharacterized protein {ECO:0000313|EMBL:ESZ98542.1} Sclerotinia borealis F-4157.	-	-	-	-	-	-	-	-	-
Pxanthii_gen_rep_c35333	1516	A0A061HM44	tr_fungi	Complete Sure	2.0e-86	79.41	213	217	Unexpected stop codon in the beginning of your sequence, Unexpected STOP codon at 3' end. Distance to subject end: 467 aas, your sequence is shorter than subject: 33 - 677 Selected protein is the only available option,	2	128	778	10	212	sp=Uncharacterized protein {ECO:0000313|EMBL:EPQ67816.1} Blumeria graminis f. sp. tritici 96224.	-	-	-	-	-	-	-	-	-
Pxanthii_gen_rep_c777	1252	A7F227	tr_fungi	Complete Sure	0.0	79.46	323	326	Selected protein is the only available option,	1	199	1176	1	323	sp=Putative uncharacterized protein {ECO:0000313|EMBL:EDN95769.1} Sclerotinia sclerotiorum (strain ATCC 18683 / 1980 / Ss-1) (White mold) (Whetzelinia sclerotiorum)	-	-	-	-	-	-	-	-	-
Pxanthii_gen_rep_c28932_split_1	254	P0C5P9	sp_fungi	Complete Putative	0.0	79.59	0	40	Frameshift at 45 (ex), Unexpected STOP codon at 3' end.	1	37	156	5	52	sp=Putative uncharacterized protein YLR154W-B Saccharomyces cerevisiae (strain ATCC 204508 / S288c) (Baker's yeast)	-	-	-	-	-	-
Pxanthii_gen_c1516	948	K1X2M0	tr_fungi	Complete Sure	1.0e-92	79.64	182	187	Selected protein is the only available option,	2	116	676	17	182	sp=Uncharacterized protein {ECO:0000313|EMBL:EKD15018.1} Marssonina brunnea f. sp. multigermtubi (strain MB_m1) (Marssonina leaf spot fungus)	-	-	-	-	-	-	-	-	-
Pxanthii_gen_rep_c17745	593	N1J8Z5	tr_fungi	Complete Putative	3.0e-63	80.0	137	121	Unexpected stop codon in the beginning of your sequence, Unexpected STOP codon at 3' end. Distance to subject end: 130 aas, your sequence is shorter than subject: 96 - 929 Unexpected STOP codon in 5 prime region, Unexpected STOP codon at 3' end. Selected protein is the only available option,	2	68	430	18	137	sp=Uncharacterized protein {ECO:0000313|EMBL:CCU74263.1} Blumeria graminis f. sp. hordei (strain DH14) (Barley powdery mildew) (Oidium monilioides f. sp. hordei)	-	-	-	-	-	-	-	-	-
Pxanthii_gen_c2932	2100	P42942	sp_fungi	Complete Sure	5.0e-09	80.0	411	479	ERROR#3, Sequence has a lot of errors or reference protein is too different Unexpected stop codon in the beginning of your sequence, Distance to subject end: 456 aas, not enough to search stop codon your sequence is shorter than subject: 94 - 591 Separated hits, possible frame ERROR between 188 and 233, Query too long, your sequence is longer than subject: 479 - 411 Selected protein is the only a…	3	84	1522	1	406	sp=Uncharacterized GTP-binding protein YGR210C Saccharomyces cerevisiae (strain ATCC 204508 / S288c) (Baker's yeast)	GO:0005525	F:GTP binding	sce:YGR210C	IPR006073;IPR013646;IPR027417	GTP_binding_domain;MMR_HSR1_C;P-loop_NTPase	-
Pxanthii_gen_rep_c1048	1996	K1W6M4	tr_fungi	Complete Sure	0.0	80.29	421	422	Selected protein is the only available option,	1	229	1494	1	421	sp=Uncharacterized protein {ECO:0000313|EMBL:EKD12630.1} Marssonina brunnea f. sp. multigermtubi (strain MB_m1) (Marssonina leaf spot fungus)	-	-	-	-	-	-	-	-	-
Pxanthii_gen_rep_c948	2398	K1WNY3	tr_fungi	Complete Sure	0.0	80.31	709	709	Selected protein is the only available option,	1	190	2316	1	709	sp=Uncharacterized protein {ECO:0000313|EMBL:EKD19390.1} Marssonina brunnea f. sp. multigermtubi (strain MB_m1) (Marssonina leaf spot fungus)	-	-	-	-	-	-	-	-	-
Pxanthii_gen_rep_c845	1505	K1X3V1	tr_fungi	Complete Sure	2.0e-179	80.56	317	321	Selected protein is the only available option,	2	215	1177	1	316	sp=Uncharacterized protein {ECO:0000313|EMBL:EKD15398.1} Marssonina brunnea f. sp. multigermtubi (strain MB_m1) (Marssonina leaf spot fungus)	-	-	-	-	-	-	-	-	-
Pxanthii_gen_c7387	967	A7EGH6	tr_fungi	Complete Sure	2.0e-41	80.58	104	105	Selected protein is the only available option,	2	368	682	1	103	sp=Putative uncharacterized protein {ECO:0000313|EMBL:EDO01942.1} Sclerotinia sclerotiorum (strain ATCC 18683 / 1980 / Ss-1) (White mold) (Whetzelinia sclerotiorum)	-	-	-	-	-	-	-	-	-
Pxanthii_gen_c4461	1199	A7EE44	tr_fungi	Complete Sure	4.0e-132	80.8	225	226	Selected protein is the only available option,	1	109	786	2	225	sp=Putative uncharacterized protein {ECO:0000313|EMBL:EDO01110.1} Sclerotinia sclerotiorum (strain ATCC 18683 / 1980 / Ss-1) (White mold) (Whetzelinia sclerotiorum)	-	-	-	-	-	-	-	-	-
Pxanthii_gen_rep_c1057	1859	A0A061HDF6	tr_fungi	Complete Sure	0.0	80.82	433	439	Unexpected STOP codon at 3' end. your sequence is shorter than subject: 404 - 442 Unexpected STOP codon at 3' end. your sequence is shorter than subject: 404 - 442 Unexpected STOP codon at 3' end. your sequence is shorter than subject: 404 - 442 Unexpected STOP codon at 3' end. your sequence is shorter than subject: 404 - 442 Distance to subject end: 92 aas, not enough to search stop codon your s…	2	290	1606	1	433	sp=Uncharacterized protein {ECO:0000313|EMBL:EPQ62660.1} Blumeria graminis f. sp. tritici 96224.	-	-	-	-	-	-	-	-	-
Pxanthii_gen_c5756	2005	K1WK72	tr_fungi	Complete Putative	0.0	81.2	0	518	Separated hits, possible frame ERROR between 1283 and 1533, Frameshift at 1000 (ex), your sequence is shorter than subject: 518 - 643 . Was predicted as Complete, but is very much shorter than subject Selected protein is the only available option,	1	50	1603	1	526	sp=Uncharacterized protein {ECO:0000313|EMBL:EKD13261.1} Marssonina brunnea f. sp. multigermtubi (strain MB_m1) (Marssonina leaf spot fungus)	-	-	-	-	-	-	-	-	-
Pxanthii_gen_c1676	1391	A0A061HF45	tr_fungi	Complete Putative	6.0e-106	81.28	293	257	Unexpected STOP codon in 5 prime region, Unexpected STOP codon at 3' end. your sequence is shorter than subject: 257 - 293 Selected protein is the only available option,	1	433	1203	107	293	sp=Uncharacterized protein {ECO:0000313|EMBL:EPQ63683.1} Blumeria graminis f. sp. tritici 96224.	-	-	-	-	-	-	-	-	-
Pxanthii_gen_c25467	682	L8GC08	tr_fungi	Complete Sure	7.0e-19	81.63	53	54	Unexpected STOP codon at 3' end. Distance to subject end: 370 aas, your sequence is shorter than subject: 76 - 502 Unexpected STOP codon at 3' end. Distance to subject end: 333 aas, your sequence is shorter than subject: 76 - 480 No stop codon before M and M found is too far from subject M, Unexpected STOP codon at 3' end. Distance to subject end: 331 aas, your sequence is shorter than subject: 6…	3	108	269	5	53	sp=Uncharacterized protein {ECO:0000313|EMBL:ELR10419.1} Pseudogymnoascus destructans (strain ATCC MYA-4855 / 20631-21) (Bat white-nose syndrome fungus) (Geomyces destructans)	-	-	-	-	-	-	-	-	-
Pxanthii_gen_c2217	1160	L8FR90	tr_fungi	Complete Sure	2.0e-140	81.74	271	266	your sequence is longer than subject: 447 - 345 Selected protein is the only available option,	3	108	905	5	234	sp=Uncharacterized protein {ECO:0000313|EMBL:ELR03422.1} Pseudogymnoascus destructans (strain ATCC MYA-4855 / 20631-21) (Bat white-nose syndrome fungus) (Geomyces destructans)	-	-	-	-	-	-	-	-	-
Pxanthii_gen_c35842	368	A0A061HJF3	tr_fungi	Complete Sure	3.0e-16	82.05	86	83	Unexpected STOP codon at 3' end. Distance to subject end: 183 aas, your sequence is shorter than subject: 99 - 1065 Unexpected STOP codon at 3' end. your sequence is shorter than subject: 36 - 204 Unexpected STOP codon at 3' end. your sequence is shorter than subject: 49 - 435 Unexpected STOP codon at 3' end. Distance to subject end: 10 aas, your sequence is shorter than subject: 117 - 176 Select…	1	103	351	43	81	sp=Uncharacterized protein {ECO:0000313|EMBL:EPQ65852.1} Blumeria graminis f. sp. tritici 96224.	-	-	-	-	-	-	-	-	-
Pxanthii_gen_c19245	807	W9BYG6	tr_fungi	Complete Sure	2.0e-46	82.22	107	112	Distance to subject end: 136 aas, not enough to search stop codon your sequence is shorter than subject: 120 - 322 Distance to subject end: 138 aas, not enough to search stop codon your sequence is shorter than subject: 114 - 258 Distance to subject end: 71 aas, not enough to search stop codon your sequence is shorter than subject: 120 - 290 Distance to subject end: 138 aas, not enough to search …	2	224	559	6	95	sp=Uncharacterized protein {ECO:0000313|EMBL:ESZ89637.1} Sclerotinia borealis F-4157.	-	-	-	-	-	-	-	-	-
Pxanthii_gen_c3331	690	W9BYG6	tr_fungi	Complete Sure	8.0e-47	82.22	107	112	Selected protein is the only available option,	2	155	490	6	95	sp=Uncharacterized protein {ECO:0000313|EMBL:ESZ89637.1} Sclerotinia borealis F-4157.	-	-	-	-	-	-	-	-	-
Pxanthii_gen_c1432	2756	A0A061HLW8	tr_fungi	Complete Sure	0.0	82.7	479	525	Separated hits, possible frame ERROR between 188 and 194, Distance to subject end: 43 aas, not enough to search stop codon your sequence is shorter than subject: 603 - 856 Separated hits, possible frame ERROR between 188 and 194, Distance to subject end: 55 aas, not enough to search stop codon your sequence is shorter than subject: 603 - 823 Separated hits, possible frame ERROR between 188 and 19…	2	1127	2701	71	463	sp=Uncharacterized protein {ECO:0000313|EMBL:EPQ67293.1} Blumeria graminis f. sp. tritici 96224.	-	-	-	-	-	-	-	-	-
Pxanthii_gen_rep_c3979	402	P0C5P9	sp_fungi	Complete Sure	0.0	83.02	0	54	Frameshift at 180 (ex), Selected protein is the only available option,	1	130	291	1	52	sp=Putative uncharacterized protein YLR154W-B Saccharomyces cerevisiae (strain ATCC 204508 / S288c) (Baker's yeast)	-	-	-	-	-	-
Pxanthii_gen_c5503	852	L8GC08	tr_fungi	Complete Sure	3.0e-22	83.67	53	56	Selected protein is the only available option,	3	114	281	5	53	sp=Uncharacterized protein {ECO:0000313|EMBL:ELR10419.1} Pseudogymnoascus destructans (strain ATCC MYA-4855 / 20631-21) (Bat white-nose syndrome fungus) (Geomyces destructans)	-	-	-	-	-	-	-	-	-
Pxanthii_gen_c2181	1759	A7EF34	tr_fungi	Complete Sure	6.0e-157	83.78	487	484	Unexpected STOP codon at 3' end. Selected protein is the only available option,	3	78	1529	1	339	sp=Putative uncharacterized protein {ECO:0000313|EMBL:EDO01450.1} Sclerotinia sclerotiorum (strain ATCC 18683 / 1980 / Ss-1) (White mold) (Whetzelinia sclerotiorum)	-	-	-	-	-	-	-	-	-
Pxanthii_gen_c3425	2106	N1JD05	tr_fungi	Complete Putative	2.0e-06	83.87	586	260	Separated hits, possible frame ERROR between 1316 and 1644, Unexpected STOP codon in 5 prime region, Unexpected STOP codon at 3' end. your sequence is shorter than subject: 260 - 586 . Was predicted as Complete, but is very much shorter than subject Selected protein is the only available option,	3	1230	2009	332	561	sp=Uncharacterized protein {ECO:0000313|EMBL:CCU75792.1} Blumeria graminis f. sp. hordei (strain DH14) (Barley powdery mildew) (Oidium monilioides f. sp. hordei)	-	-	-	-	-	-	-	-	-
Pxanthii_gen_dn_rep_c228	1498	N1JLE5	tr_fungi	Complete Sure	2.0e-88	83.95	161	163	Selected protein is the only available option,	2	713	1201	1	161	sp=Uncharacterized protein {ECO:0000313|EMBL:CCU81370.1} Blumeria graminis f. sp. hordei (strain DH14) (Barley powdery mildew) (Oidium monilioides f. sp. hordei)	-	-	-	-	-	-	-	-	-
Pxanthii_gen_rep_c260	812	N1JCU9	tr_fungi	Complete Sure	2.0e-40	84.27	139	128	No stop codon before M and M found is too far from subject M, Query too long, your sequence is longer than subject: 426 - 331 No stop codon before M and M found is too far from subject M, Query too long, your sequence is longer than subject: 426 - 331 Selected protein is the only available option,	2	98	481	51	139	sp=Uncharacterized protein {ECO:0000313|EMBL:CCU75717.1} Blumeria graminis f. sp. hordei (strain DH14) (Barley powdery mildew) (Oidium monilioides f. sp. hordei)	-	-	-	-	-	-	-	-	-
Pxanthii_gen_c1110	3956	A0A061HSD7	tr_fungi	Complete Sure	0.0	84.3	531	553	Query too long, Selected protein is the only available option,	1	730	2388	18	361	sp=Uncharacterized protein {ECO:0000313|EMBL:EPQ67750.1} Blumeria graminis f. sp. tritici 96224.	-	-	-	-	-	-	-	-	-
Pxanthii_gen_rep_c579	959	A0A061HE70	tr_fungi	Complete Sure	4.0e-99	85.71	194	196	Selected protein is the only available option,	1	253	840	1	189	sp=Uncharacterized protein {ECO:0000313|EMBL:EPQ62856.1} Blumeria graminis f. sp. tritici 96224.	-	-	-	-	-	-	-	-	-
Pxanthii_gen_c30520	527	N1JBE6	tr_fungi	Complete Sure	8.0e-34	86.59	86	86	Unexpected STOP codon at 3' end. Distance to subject end: 316 aas, your sequence is shorter than subject: 49 - 1256 Distance to subject end: 679 aas, not enough to search stop codon your sequence is shorter than subject: 110 - 1509 Distance to subject end: 679 aas, not enough to search stop codon your sequence is shorter than subject: 110 - 1509 Distance to subject end: 177 aas, not enough to sea…	3	42	299	1	82	sp=Uncharacterized protein {ECO:0000313|EMBL:CCU76889.1} Blumeria graminis f. sp. hordei (strain DH14) (Barley powdery mildew) (Oidium monilioides f. sp. hordei)	-	-	-	-	-	-	-	-	-
Pxanthii_gen_rep_c10795	1338	T0L3Q9	tr_fungi	Complete Putative	1.0e-71	87.12	240	146	Unexpected STOP codon at 3' end. Distance to subject end: 47 aas, your sequence is shorter than subject: 146 - 401 Selected protein is the only available option, Unexpected STOP codon at 3' end. Distance to subject end: 160 aas, your sequence is shorter than subject: 55 - 305 Unexpected STOP codon at 3' end. Distance to subject end: 160 aas, your sequence is shorter than subject: 55 - 305 Unexpec…	1	280	717	6	137	sp=Uncharacterized protein {ECO:0000313|EMBL:EQB59094.1} Colletotrichum gloeosporioides (strain Cg-14) (Anthracnose fungus) (Glomerella cingulata)	-	-	-	-	-	-	-	-	-
Pxanthii_gen_c4716	3183	A0A061HL57	tr_fungi	Complete Sure	0.0	87.45	486	890	Unexpected stop codon in the beginning of your sequence, Unexpected STOP codon at 3' end. Distance to subject end: 1293 aas, your sequence is shorter than subject: 27 - 2009 Unexpected stop codon in the beginning of your sequence, Unexpected STOP codon at 3' end. your sequence is shorter than subject: 1036 - 1102 Selected protein is the only available option, your sequence is longer than subject:…	3	441	3110	1	486	sp=Uncharacterized protein {ECO:0000313|EMBL:EPQ64050.1} Blumeria graminis f. sp. tritici 96224.	-	-	-	-	-	-	-	-	-
Pxanthii_gen_c2841	1669	N1J7Y6	tr_fungi	Complete Sure	0.0	87.59	0	404	Frameshift at 537 (ex), Selected protein is the only available option,	3	234	1445	1	402	sp=Uncharacterized protein {ECO:0000313|EMBL:CCU75569.1} Blumeria graminis f. sp. hordei (strain DH14) (Barley powdery mildew) (Oidium monilioides f. sp. hordei)	-	-	-	-	-	-	-	-	-
Pxanthii_gen_c2219	1336	A0A061HCY6	tr_fungi	Complete Sure	5.0e-109	87.95	224	225	Selected protein is the only available option,	1	247	921	1	224	sp=Uncharacterized protein {ECO:0000313|EMBL:EPQ62889.1} Blumeria graminis f. sp. tritici 96224.	-	-	-	-	-	-	-	-	-
Pxanthii_gen_rep_c5088	619	K1XUD3	tr_fungi	Complete Sure	5.0e-62	88.79	107	108	Selected protein is the only available option,	1	172	495	1	107	sp=Uncharacterized protein {ECO:0000313|EMBL:EKD16289.1} Marssonina brunnea f. sp. multigermtubi (strain MB_m1) (Marssonina leaf spot fungus)	-	-	-	-	-	-	-	-	-
Pxanthii_gen_c3910	1905	A0A061HK13	tr_fungi	Complete Sure	0.0	91.96	487	485	Selected protein is the only available option,	2	383	1837	1	397	sp=Uncharacterized protein {ECO:0000313|EMBL:EPQ63343.1} Blumeria graminis f. sp. tritici 96224.	-	-	-	-	-	-	-	-	-
Pxanthii_gen_c3744	1052	A7EUD9	tr_fungi	Complete Sure	1.0e-174	92.19	271	272	Selected protein is the only available option,	1	67	882	1	256	sp=Putative uncharacterized protein {ECO:0000313|EMBL:EDN93081.1} Sclerotinia sclerotiorum (strain ATCC 18683 / 1980 / Ss-1) (White mold) (Whetzelinia sclerotiorum)	-	-	-	-	-	-	-	-	-
Pxanthii_gen_c4931	2945	L8FX65	sp_fungi	Complete Putative	0.0	95.59	690	587	ERROR#3, Sequence has a lot of errors or reference protein is too different Separated hits, possible frame ERROR between 357 and 656, and overlapping frame ERROR between 811 and 795, and possible frame ERROR between 1833 and 1856, Unexpected STOP codon at 3' end. your sequence is shorter than subject: 587 - 678 Selected protein is hit number 1 in blast result, ERROR#3, Sequence has a lot of error…	3	813	1832	190	529	sp=Uncharacterized protein {ECO:0000313|EMBL:ELR05565.1} Pseudogymnoascus destructans (strain ATCC MYA-4855 / 20631-21) (Bat white-nose syndrome fungus) (Geomyces destructans)	-	-	-	-	-	-	-	-	-

## Sheet: DeepLoc results
Entry ID	Localization	Type	Nucleus	Cytoplasm	Extracellular	Mitochondrion	Cell membrane	Endoplasmic reticulum	Plastid	Golgi apparatus	Lysosome/Vacuole	Peroxisome
Pxanthii_gen_rep_c3979	Nucleus	Soluble	0.2944	0.1357	0.0215	0.25	0.0175	6	0.1904	31	0.0534	0.0002
Pxanthii_gen_rep_c28932_split_1	Mitochondrion	Soluble	0.0074	0.0242	0.2589	0.6744	0.0218	0.0005	0.0014	0.0027	0.0079	0.0008
Pxanthii_gen_c25467	Mitochondrion	Membrane	0.0015	0.0061	0.0019	0.9761	0.0005	0.0029	0.0017	0.0023	0.0001	0.0068
Pxanthii_gen_c27430	Mitochondrion	Membrane	0.0029	0.0415	0.1714	0.6781	0.0007	0.0016	0.0973	0.0005	0.0023	0.0037
Pxanthii_gen_c5503	Mitochondrion	Membrane	0.0019	0.0067	0.0061	0.9485	0.0017	0.0141	0.0007	0.0131	0.0002	0.0069
Pxanthii_gen_c10905	Mitochondrion	Membrane	0.0023	0.0077	0.0324	0.9483	0.0023	0.0004	0.0043	0.0009	1	0.0005
Pxanthii_gen_c35842	Mitochondrion	Soluble	0.1739	0.3026	0.0335	0.3295	0.0116	0.0032	0.0539	0.0023	0.0093	0.0802
Pxanthii_gen_c30520	Mitochondrion	Membrane	0.0128	31	0.2432	0.5848	0.0492	0.0067	0.0513	0.0083	0.0105	0.0021
Pxanthii_gen_c3859	Mitochondrion	Soluble	0.0842	0.0877	0.0716	0.7505	0.0006	0.0	5	0.0001	0.0001	0.0002
Pxanthii_gen_c8878	Mitochondrion	Membrane	0.0352	0.0744	0.0172	0.8539	0.0016	0.0004	0.0138	0.0005	0.0016	0.0014
Pxanthii_gen_c7387	Mitochondrion	Membrane	0.0	0.0001	1	0.4273	0.1881	0.2552	0.0682	0.0349	0.0095	0.0158
Pxanthii_gen_rep_c5088	Cytoplasm	Soluble	0.3173	0.5966	0.0018	0.0584	0.0015	0.0037	0.0061	0.0022	0.0117	0.0007
Pxanthii_gen_c19245	Mitochondrion	Membrane	0.0016	0.0015	0.0009	0.3692	0.1358	0.3205	0.0634	0.0466	0.0314	29
Pxanthii_gen_c3331	Mitochondrion	Membrane	0.0016	0.0015	0.0009	0.3692	0.1358	0.3205	0.0634	0.0466	0.0314	29
Pxanthii_gen_rep_c17745	Cytoplasm	Soluble	0.1609	0.3944	0.0254	375	0.0041	0.0016	0.0169	0.0006	0.0025	0.0186
Pxanthii_gen_c9066	Mitochondrion	Membrane	0.0	0.0001	0.0	461	46	0.3848	0.0699	0.0248	0.0035	0.0098
Pxanthii_gen_rep_c260	Plastid	Soluble	0.0265	0.0517	0.0009	0.0342	0.0018	0.0025	0.8707	0.0014	0.0073	0.0031
Pxanthii_gen_rep_c10795	Cytoplasm	Soluble	0.1864	0.5328	0.0259	0.0883	0.0169	0.0106	0.0227	0.0078	0.0218	0.0867
Pxanthii_gen_rep_c7235	Mitochondrion	Soluble	0.4012	0.1246	0.0015	0.4264	0.0027	0.0001	0.0426	0.0001	0.0001	0.0005
Pxanthii_gen_c1696	Nucleus	Soluble	0.8081	0.1444	0.0009	0.0059	0.01	0.0014	0.0204	0.0031	0.0043	0.0015
Pxanthii_gen_rep_c6155	Nucleus	Soluble	0.7936	0.1005	0.0009	0.0993	0.0049	0.0001	0.0001	0.0002	0.0003	0.0002
Pxanthii_gen_dn_rep_c228	Endoplasmic reticulum	Membrane	0.0	0.0002	0.0006	0.0036	0.2371	0.5178	0.0002	0.1638	0.0763	0.0004
Pxanthii_gen_rep_c674	Nucleus	Soluble	0.7344	0.1555	0.0008	0.1028	0.0051	0.0002	0.0002	0.0003	0.0004	0.0004
Pxanthii_gen_c1516	Mitochondrion	Soluble	0.0001	0.0108	0.0003	0.9686	0.0002	0.0001	0.0104	0.0	0.0001	0.0093
Pxanthii_gen_rep_c579	Cytoplasm	Soluble	37	0.8629	0.0015	6	9	4	0.0071	0.0006	0.0076	0.0642
Pxanthii_gen_c6987	Mitochondrion	Membrane	0.3286	0.0529	0.0006	0.4632	0.0313	0.0006	0.0329	0.0002	0.0004	0.0894
Pxanthii_gen_rep_c35333	Cell membrane	Soluble	0.1362	0.2122	0.0295	0.1675	0.2191	0.0233	0.0936	0.0225	0.0296	0.0664
Pxanthii_gen_c2219	Endoplasmic reticulum	Membrane	8	0.0027	0.0	0.0712	0.0293	0.4642	0.0096	361	0.0121	0.0419
Pxanthii_gen_c4461	Plastid	Membrane	0.0231	0.0585	0.0029	0.1191	0.0189	0.0661	0.5	0.0138	0.0234	0.1742
Pxanthii_gen_rep_c539	Cell membrane	Membrane	0.1508	0.1334	0.0078	0.0335	0.4074	0.0283	0.0169	0.1713	0.0431	0.0074
Pxanthii_gen_c1676	Cell membrane	Membrane	0.0006	0.0001	0.0005	0.0207	0.7883	0.0567	0.1005	0.0118	0.0203	0.0006
Pxanthii_gen_c2217	Nucleus	Soluble	0.6891	0.1176	5	0.0697	0.0583	0.0181	0.0044	0.0294	0.0033	0.0051
Pxanthii_gen_c3744	Plastid	Soluble	0.0059	0.0359	0.0007	0.0228	0.0003	0.0005	0.9264	0.0001	0.0019	0.0055
Pxanthii_gen_c1489	Cytoplasm	Soluble	0.3487	512	0.0065	0.0194	0.0151	0.0068	0.0029	0.0021	0.0034	83
Pxanthii_gen_c3343	Endoplasmic reticulum	Membrane	0.0	0.0	0.0	0.0364	0.2079	0.4083	0.0013	0.2645	0.0783	0.0031
Pxanthii_gen_c1821	Plastid	Soluble	0.0055	0.0278	0.0009	0.0681	0.0018	0.0033	0.8555	0.0035	0.0107	0.0229
Pxanthii_gen_c2841	Golgi apparatus	Membrane	0.0	0.0	0.0	1	0.1828	238	0.0	0.5076	0.0705	0.0
Pxanthii_gen_rep_c16575	Mitochondrion	Soluble	0.0227	0.0321	0.0004	0.9425	0.0002	0.0001	0.0001	0.0001	0.0	0.0017
Pxanthii_gen_rep_c845	Cytoplasm	Soluble	0.1651	0.6822	0.0022	0.0215	0.0126	0.0062	0.0128	59	0.0318	0.0066
Pxanthii_gen_rep_c777	Cytoplasm	Soluble	0.0506	0.7339	0.0091	17	0.0172	0.0076	0.0105	0.0067	0.0299	0.1175
Pxanthii_gen_c2732	Cytoplasm	Soluble	0.3572	0.6258	0.0006	0.0004	0.0058	1	0.0003	0.0027	0.0031	0.0031
Pxanthii_gen_c3425	Nucleus	Soluble	0.7957	0.0467	0.0012	132	0.0073	0.0019	0.0055	0.0075	0.0011	1
Pxanthii_gen_c1208	Nucleus	Soluble	0.4515	0.2055	0.0011	0.2266	0.0082	0.0036	0.0265	0.0106	0.0046	0.0616
Pxanthii_gen_c4931	Mitochondrion	Soluble	0.1648	0.1823	0.0082	0.5421	0.0219	0.0027	0.0234	0.0077	0.0025	0.0445
Pxanthii_gen_rep_c1008	Nucleus	Membrane	0.4656	0.0337	0.0005	0.0469	0.0691	0.1468	0.0099	0.0616	0.0128	0.1531
Pxanthii_gen_c2932	Peroxisome	Soluble	9	0.4014	0.0023	0.0447	0.0021	0.0009	0.0217	0.0	0.0018	0.5161
Pxanthii_gen_c5756	Nucleus	Soluble	0.8162	0.1751	0.0002	0.0012	0.0017	0.0003	0.0001	0.0007	0.0043	0.0002
Pxanthii_gen_rep_c1048	Endoplasmic reticulum	Membrane	0.0	0.0	0.0	0.0027	0.0439	0.6578	0.0	0.2785	17	0.0001
Pxanthii_gen_rep_c1057	Cell membrane	Membrane	0.0001	0.0001	0.0016	0.0099	539	0.1165	0.0005	0.2592	0.0671	6
Pxanthii_gen_c2181	Nucleus	Soluble	0.9741	0.0257	0.0	0.0	0.0002	0.0	0.0	0.0	0.0	0.0
Pxanthii_gen_c3910	Nucleus	Soluble	0.3582	0.2543	0.0002	0.0398	0.0166	0.0068	0.2601	0.0473	0.0162	0.0006
Pxanthii_gen_rep_c941	Endoplasmic reticulum	Membrane	0.0	0.0	0.0	0.01	0.0179	0.8493	0.0	0.1117	0.0089	0.0021
Pxanthii_gen_c1003	Peroxisome	Soluble	0.0208	0.4013	0.0038	0.0617	0.0022	0.0023	0.0185	0.0002	0.0041	0.4851
Pxanthii_gen_c1432	Endoplasmic reticulum	Membrane	0.0069	0.0026	0.0	0.0247	0.0688	0.7728	0.0026	0.0701	0.0144	0.0371
Pxanthii_gen_c1110	Endoplasmic reticulum	Soluble	0.0426	0.0201	0.1796	0.0313	0.1091	0.4855	0.0181	0.0462	57	0.0105
Pxanthii_gen_rep_c948	Mitochondrion	Membrane	0.0012	0.0051	0.0007	0.7977	0.0014	0.0996	0.0673	0.0044	0.0008	0.0218
Pxanthii_gen_c2578	Cytoplasm	Soluble	0.1123	0.8268	0.0017	0.0021	0.0249	0.0019	0.0034	0.0082	0.0125	0.0062
Pxanthii_gen_c4241	Cytoplasm	Soluble	0.1747	0.48	0.0034	0.0257	0.0085	0.0016	0.0395	0.0007	0.0026	0.2632
Pxanthii_gen_c4716	Nucleus	Soluble	734	0.2634	0.0001	0.0	0.0018	0.0	0.0	0.0002	0.0004	0.0
Pxanthii_gen_c2946	Cytoplasm	Soluble	0.0729	0.6065	0.0005	0.0441	21	0.0763	0.0031	0.0389	0.0273	0.1093

## Sheet: Protein sequences
>Pxanthii_gen_c3343
MAPTKYNLINHHVFTRSARKAALSLTPELLRRSAEYLTRRGLTVNHTQLVTLGIIVAYTVVIAILWNLPYVRWSLWPFKMLTIAFHEFGHASAACLTGGKVKSISLDPREGGVTHMAGGINVITLPAGYLGSSFIGALLIFCGFNTVASKIASLSLGICFLLTLWWARKDWLTIITILLTIGLLAACWFVEHAEGLRFVVLFIGVMSALYSVWDICDDLILRKVNSSDASVFAKRYGGSSQCWGVIWSIVSVLFMVGGIVAGIAAFPESTMEQKNELRSLSTDYLKF*
>Pxanthii_gen_c2732
MSRETAPRGERIRSATRIVAPQQPLQRHLYSDPQAITLSLVLENKKTFVQPLPITPRTPRTPRTPRRNSSQDGDNSYEYGSKSRSHKKCNSKNIIISPNMNKKIHSISPPSGSQSAGFLSESANVPPVAAYAGPTFHASPAPSTLPIPSFYSKSTPDSPKFKDLKSVASNQISTPPTTLRPPDQGLRQESPLDIFFKADREQKERARNLASTIMTSAASEVSPLKSSRFIHCVSSSNSKNLTQIKFDSKLSASAMFSMDLDEENDSNISYRASLFTKYYDRINAVNSEKNNSTQIVQPPKIPLPIDRAEALKAYLFSGHPTSNPSDFQSIS*
>Pxanthii_gen_rep_c539
MSGQDASSRLGISDVSLSTSSLSMLDGINGNFTSSSNLISDSCTNPETPEPFPTAVAPTQNSRAPSPAPHAAMPTAPARTTDVPPASSSQNSGPVLAIALLLTSGKRHSYRIDEKYLSNRNIVIPGVTKDGKKDPYTISVYTLKELILREWREEWEVRPSSPSSIRLIFFGRLLDDNSALLSYRFNRETSNIVHMTVRPQVIIDEEDGSKSKSVARDRDTGETTAGCRCAIM*
>Pxanthii_gen_c6987
MSNQDYYGASGGGNTHQPGQFYSQPPSQNPNSYVNYEQQQPPYPHEPQHGHQSQSPHSYGQSSTYEPRTGNHPQEYQSQPPYGDNRGHHSPYPHHDGNNQNYEPHHSSGGPQGPGEQDERGLGATLVGGASGGFIAHKAGGGLVGSVLGSVVGAVGANILEHKLEGKHHKKDKKHKKEKKEKKHKKHGSKDRGFDSGSSSSSDSD*
>Pxanthii_gen_rep_c941
MSHDSSSMENVYGGDNKYLLRIEPKQLSSWQKRAISFWELVQSSLLSPSSEQEPQPLRPTAYLDGLRGFAALIVYWGHHQLWARDVIGAGIIFENAWGYQDRKYFVCLPGVRLFFSGGHLAVTVFFVMSGYVLSAKPLNLIQSGQHIKLQENLGSALFRRWLRLYIPVISTTFIYMTSWHLFGIWTATPDHKRTYIEELWNYYMEFKNFSFVFRSGGNDWLTYNFHAWSIPVEFRGSVVIYTALAAFSRCTRNARLWLSLGLIYYFIYIADGAHYAMFMTGMILCDLDQLAAKGNLPSFFNIFTPYKKAIFYTLFVIGIYLGGVPSSQQDVKVLQESPGWRILSKFKPQAVFDFKWFYLYWASLFLVSSIPRIPICKRFFECRFCRYLGRISFSFYLVH…
>Pxanthii_gen_c1489
MSFERDWKSKKMQDICRETPPHEKSKSESQGKLSTLIYGTEEVEKLDRQIEASFSQMIARGKYVHSIVFHEVKPDKVDEYTDLVGSWYPKMAGMADNKVNLVGSWRTEVGDCDTFIHIWEYQRYSGYHTSLNSIASQPGFPTFDKKLKSLIYSKRTSLMQEFSFWPTTPPRKFGGVFELRSYILKPGKLLDWEICWRSGLKSRRKVIEGVGAWFVQIGELNTVHHLWQFPDLEERKTKREESWSVEGWGKTVQKTVPLIQTMQSRILIPCEWSPVA*
>Pxanthii_gen_c1821
MASSTSATYRFPHHSLRLTQTDASRTPLVLVACGSFSPITYLHLRMFELSRDYAKSSTDFEVMGGYISPVSDLYKKSGLVEAVHRLKMCELAVSEIQDWLMVDPWEAQQSTYMRTAQVLDHFNYEINQVLGGAIRPDGSRVPMKIFLLAGADLIQTMSTPGVWNQQFLKHILGNYGIFVIEREGTDLQNALSELEQWKDNIYVILQLVQNDISSTKVRLFLRRYMSVRYLIPASIIKYIEENGLYKDSCTTSDQKIPGSSRTENRSKNLVAPSVTNSVCSDFSVEKVSASSPVNRI*
>Pxanthii_gen_c9066
MSPSYWTIGSLSGASSVLFGAFGAHGLQKYISDATRRTSWATAVQYQLIHSAVLLLTCTTAPKNTLAANLFTAGMIMFSGSIYLLVLSPSRFRFLGPVTPLGGLCLISGWVALAFGNRAPFP*
>Pxanthii_gen_c1003
MAKRSVNIPLQIKIEINGKKIETTDLATQLNPSDHKSIIASYSNASSSDVGTAIEAALAAKAEWESFSFADRAAIFLKAAELIAGKYRCEIMAATMLGQGKNAWQAEIDSAAELVDFLRFNVHYAEQLYAQQPVHHSSGVWNRIKYRPLEGFVYAVTPFNFTAIAGNLVSAPALLGNVVIWKPSDSAIASNWLLYNILLEAGLPKNVIQFMPGPPKLVTKAVLAHRELAALHYTGSTPVFRELYHNIATGVYESRYRGYPRIVGETGGKDFHLIHPSAEIENAVVQTVRGAFEFQGQKCSATSRAYVPKSIWPKFKNKLIHETSLLSVGPSTEFNNFMGPVIHERSFEKLAGIIDAAKSDMSLELIVGGKYDNSVGYYIHPTIYVTQNPNHPLMSTELF…
>Pxanthii_gen_c1208
MMASRRSHLMQPEHGFTRPLSSVMIPPRSSGFPEVVLPGYDNTFYSRSSGAFSPSSTTYSPSAISTTSSSRPVSMYASSAYPVGVTNMTYGLPGPSYKPYSVPGPIWETQGRISPETYVDEYVPSPNTSDYVLDHSSKVVSSKSKNEIKSHSQQRRPSNRDEFDGPHQFLQRPPPEYIAQQERDLPHLPTNLVVHEQDSILSQVNDRLSQCAFDFVAKYQFPIPLSNGETRPVERPQDREWTEWVYLLKRLATKRRIPARVLYNGQIKQFITILENSLEMRHAAKHQSRPLKDDRNILQLISAGIQVAKILKDASAMDYLDRLYVNTEMRIQERSSSRYRP*
>Pxanthii_gen_rep_c1008
MSRSMGAHRLRGDESWVDISIQPTPTYSSVNNEIVTTGLQVRHFSLTNSRRRQVDPDISFSSTIGSQSTSSSEEYEESDSEEDHILTSSNEQLNPALSPQNPSAYDTESDSDKNKSSTSHDQGTNFDSFFTPQPNAFSHPPTSRRYRTPDNCFPNARYSYLAQSPSGRHSYNSPADHDAALRASLTTILSLGAATARSLPKRETATVGLNQACNGPMGLRLVSETEFMASNPRQESHISRPRSSCSAKNSKNESDGAFVERRKRKAIPAEKNWSSKRNQIDKNDDSFSPTLLTWTISAGVLVLISVVGFGAGYIIGRVAGRDEIVPGINTSGLSEGISSGREPLSVASDVLKRFKFGISGSSRSVFM*
>Pxanthii_gen_c27430
MIIIAATLYLPHHLAFLTNRAWFYYNGPEATVDTVQSTVATNPITVIGESLRDKL*
>Pxanthii_gen_c1696
MSTTITSSTLHTVETAETPSTVSVLDSERDQPKAPSMQTSTRPRLTSRKSSGTIIVPREHPHVELREGDEVFDEDDARAMSPRRSSRDLEKMSQEAREQLRQHAKLLQRSLIEIFNRIEAVKEEHDKLDNNNKFLQKYIGDLMSTSKITSGGTRKK*
>Pxanthii_gen_c3859
MPVKKVGLTTAPKPIRLPPLNRLNVRRADAGEKNPCLAMMSSVLTCWASNGFNVAGCQNLETQLRTCMDSPRQIKQKKNTINYHLSRMLPKLVGPKKKN*
>Pxanthii_gen_c4241
MSLDSPLPLRPGYGTQGKPITVYANYFKVKAPANLTLARYNISVVPEAKGKKMARIVALLLEQPEFLNSTTRFATDFKSFLVASRPLVNMPEQWNISPNLNDTFNEEEQKSIIQSLNVVFGHHPQSNSNVTTIAGNKHFSSVHKPNNINIRPLGDGLEAYRGFVRSARAATGGLLLNVNVTHAVFFESINLSLLYRKMGTQNRSNLKEKIKGMRVQITHLPPKTNRTTGRTIQRIKTIQGLANVTDGAKEEHPPEIKGFAAGPKARKYPKVELDPINPVVNVGNSEHPSYLPAEVCHVMAGNKVNRRLSPKQTQEMIKMACRTPPENAESLVNDGKALLGLNQGDNSTAAQFGLSIDKSLLVVNARMLPPPPINYRSARVMVTNGSWNMARQKFHTNCQ…
>Pxanthii_gen_rep_c6155
MRTQVPIDDDEVPRLPMPSRNPLPLSSAQETQVRELYYARVRGYCAAEIKDCALGRTFSAPFMCREANRSMNNCMLAHATQREQDAAREEWFATRLQRQRERERKEARRKEQEKFHREWWGLSADDRSGKKGQEIMKKAERVGGFPRRDEGQPSKDRHR*
>Pxanthii_gen_rep_c16575
MYGAAIWAKAGPKGSLPERIVKPLRSIQRECLKLVTGSYNSTSSRVLEHESSVLPIEIYLKQRRVQHAGLSDKTSVQETISSACAKVKLPANGREERHALNRIKDVAEWTEICGKEMNRGRQKEAGRVAAFQEWANSWANNRVQRSGRRATADPELWNAAKITTDKETGRKRLNFKGTPVNIHQNLSRAQSSVAIQLTSEHIGLNSYLYRRKVPGVHDPRCQYEYPSQNVKHMVLACPQWARGRGEVLRLAKDRSFEAMMNSPEDVARITQWILTQGWIEQFRLAGEVEAAMSEKIKRSGKG*
>Pxanthii_gen_c8878
MASGYGLTGGVSRCFPFWQDLFACYVVNASDEDDLGKKKCAPMLEDYYECLHHKKEAHRIENLQKAYRAFEAANPRENATTVGQIRNLGLLGKENDTKAVLGK*
>Pxanthii_gen_c2578
MVSDQTYEICLPVLQDEALDDEERTDRIEELLKKETNLTGSSLENTVLDILWRHREAKNSSSPSSLRHTVLRRPSPAPRPIPRTGAGTPISCSPRLGVSPLAPPGFVSQSFNRAKSLTTSPFTSPRPSPRLAFSSPAIPHSPNLNTYEFPTDTSPPQVQYGDYGSENVDWLVNDDTRSNTSSTGCQSGLNAAAAEYIQPHQSDMSPYDMLRSILGPSKSDEEIEAALAMHGFDLSATIMTFMDGKNSSIAEAQAQAAEAKNAILIGKSMTPDITRSTTPPAQQKSGVVCRFWLSTGQCLRADCRFSHDLSNHICKYWVMGNCLAGDTCIFSHDPTHFMHRMALDDKDLSSLQNSLPVQFQDSSMFPSLNSVQNDWSSSYNSSSTFNNYQGPLFTTPTSG…
>Pxanthii_gen_c2946
MGASDSKLVFKKGIFRLSEEPLIPADDPYWTSFWELPESPEDIFSLFSPNDIRRTRDTALENLETLILAITSRLSILRHHPSFPDPEFAPIKDALNCIRILTRILPYIYESEPLREWEDRFFWGVRRKRTRKAALARDVLFDESPEELAKLEAAGEEFEEVKPLAEELIDSLIDMLFFADFTLPAPVDNKNKVTFVIWQSGVGCNTSIGTSKEFESNRTEILRLLLTLTSQSMYLYPNLLPVKGIKAISYIVTCPDKQVVLSMLCSLLNTALKYNPVSWRVPYNVQVFKDPKQILVTYALQFLLVILLYPIPEGDPVQTKKNFFRHYLGRLHRPQDFQFIVDGITRILNQPLLASTSYIPGNQQQSKLTSEMIMLFWEITQCNKRFRSFIIDTGRSHDF…
>Pxanthii_gen_rep_c7235
MPSRNPLPLSSAQETQVRELYYARVRGYCAAEIKAFADCALGRTFSAPFMCREANRSMNNCMLAHATQREQDAAREEWFATRLQRQRERERKEARRKEQEKFHREWWGLSADDRSGKKGQEIMKKAERVGGFPRRDEGQPSKDRHR*
>Pxanthii_gen_rep_c674
MTTQVPIDDDEVPRLPMPSRNPLPLSSAQETQVRELYYARVRGYCAAEIKAFADCALGRTFSAPFMCREANRSMNNCMLAHATQREQDAAREEWFATRLQRQRERERKEARRKEQEKFHREWWGLSADDRSGKKGQEIMKKAERVGGFPRRDEGQPSKDRHR*
>Pxanthii_gen_c10905
MVFAWKASGLTYNKYLSIAARAVRQSLKDDKRIAAERRGQLSLKFAKWSHGKQGEILNPAEVNSAASENSSQTS*
>Pxanthii_gen_rep_c35333
MGSCKNVHKRSRISPGSKSKVKSSVQRALRAQLIQTYPLLTPHIDEIIPKKEQLDAMKIPERVTLYFLPPSATSSTATPLFFQHMSDPLLPHLKLVHRFPTCFPSIRIDRGAIRFVLSGATLMAPGLTSVGGRLPTGNDETGLYGEFGAEDGKEGWYGGRELLKVEPVVICAEGKKEACAVGILSMGTKEVKEKGKGPVVEECHYLGDGLWKLCCE*
>Pxanthii_gen_rep_c777
MVLHNPNNWHWVNKDASPWAKQYLEEKLKELKAEQNGVTAQLDKLISMDGDVDVNQRKGKVITIYDVKLVIEYSGVTRDLEDVSGTITVPEVAHDTELHEYVFDIDIYSDATSKAPVKELVRSSILPQLRKLFATLGPALIAEHGKYIQHSPGSNPSSSRPEQKPLTSSAVTTPASQSSHNNKGQSIVNTVTVTDTDEFRAPASELYKTFTDPSRIAAFTRAAPKLFEGAKVGGKFELFGGNVAGEYLELVEPTKIVQSWRLDQWPKGHHSRLEIGFDQNDVDSVTVMRVSWTGVPVGQEEVTKRNWKEYYVRSIKQTFGFGTIL*
>Pxanthii_gen_rep_c28932_split_1
MLDSLVRVARRVADNHYASILAEARSSVRGGCMPPVAITLPKDSHIP*
>Pxanthii_gen_c1516
MITIMSRLLFRNLPQNLAATTRSFHYTARANIKVGDKLPNLDVLVEDSPGNKVNLSQVIAEKKATIIGIPAAFSPSCSNSHIPGFIKHKKLKEAGQVFVIAVNDPFVTKAWGESLDPSRSSGIRFLGDPTAKFTQALDLAFDGTAIFGGPRSKRYVLQLDEGKVKAMHVEPDNTGLDVSSAQKVLG*
>Pxanthii_gen_rep_c17745
IFTVRVDQSSVAIQLRSEHIGLNSYLYRRKVPGVHDPRCQCGYPSQNVKHMVLACPQWARGRGEVLRLAKDRSFEAMMNSPEGVARIT*WILTQGWIEQFRLAGEVEAAISEKLKRSGKG*
>Pxanthii_gen_c2932
MTRGDMARDPLIGLRCKPNYGSCVEGRRSVPIELLDVAGLVPGAHEGKGLGNRFLDDLRHADALIHVVDVSGTTDAEGKATRGYDPSQDIVWLRSEIVQWILGNLMQKWGSIKRRHIAVKATAVETLQGQLSGYGSTTPVIARTLDRLSIKESLENWTPDTIKKVVEAFTDEKFPTVIALNKIDHADADKNISKIAKAQDPRSIVLCSAISEIFLRKLAKQGFVRYTEGSEFVYTRDDLIDEGDPTGGGLKELDDKLRNRIENLKDMVLFRFGSTGVVQALSRAAELLGLVPVFPVRNTTAFSSGTSNSQAVFRDCILVKKGSTVSDVARKVVGDAPIAYVEGIGGIRIAEEDLVAIGKNDILAFKVGRA*
>Pxanthii_gen_rep_c1048
MTIERRKAVLFTAAAAVRLILFTSFPSLPDLLTARVEISTPVTSFKRLQEGLFLYKHNVSPYDGGVYHQAPLLLPLLSLLPDIWTYPIFTHLLYILVDLLSANALMQVADSGEAGSTKLYTSPRKDKRWSSLAIAAAFMFNPFTIATCIGRPTSVFTTYAILYSFSQAVVGASISSIIALSFAAYLSLYPILLFPPLVLLCYDRQSPTGPRKSLLSFIIGKVATMCVSLLAILYASYIITGSWEFLNSTYGVQLLLPDLTPNVGLWWYYFIEMFDSFRNFFLGVFWIHMSSYPAGLTIRLRRQPLFVLTILLGTFAIFKPYPSISDTSLFFGMLSLYRHVLPLMRYTFLALSTLLYATLLGPAFYYLWIYAGSGNANFFYAITLVWSLGLSILVADSLF…
>Pxanthii_gen_rep_c948
MAAFSKFAILPPNRTFKSILLELTTLYLRHRTKISRVVYLTLFFALLNRIRASISDQKAAAVSNLSLKNRGPNGISSDEIRKPKVEINREFFKSLFRLLRICIPGWRSKEARLLLSHSVFLVIRTMISLKVAAMDGALVSSLIRGKGREFVVGIVWWMVIAVPATFTNSMLSYHQCRLSLQYRTRLTNYLHDEYLSNMTYYSLSTLDDRIKNADQLITVDVSNFANSLAELYGNLAKPALDMIIYNHSLANRVGGEGLFIMSLLVQLSANVMRVLTPPFGKYVADEARLEGEFRSEHSRVINYSEEIALYNGHEVEKDTLDKGYFTLIKHVNYILRRRFTHGVMEDFIIKYVWGALGLILCSVPVFFKIPTLTSQAMGDRSENFITNRRLLLSSSDAFG…
>Pxanthii_gen_rep_c845
MDRVSAFGKNFTASFSPFAARTQQYVKEQLGQVENKTQLPPDYVELEKRVDALKQVHQKMLQVTSQYATEAYDYPANIKESIGDLGRTVSEKVQLLSSATSPAEAQAALTTPSPTKAQPKTFNHAIARASLASSQILNELHSGPDEDPLATALEKYALASERLGEARLAQDSQIQSRFLAAWNTTLNTTFSFAARARRNVENSRLMLDAAKAKSKTTGWSLPGQAPKSPSFPEEGAISEEARLEIEQAEDEFVGQTEEAVGVMKNVLDTPEPLRNLADLIAAQLEYHKKAYEILSELAPVVDGLQLEQEASYRKSRDSTD*
>Pxanthii_gen_c7387
MAIEIPAYILGLLTAGGGTLGYVRTGSIPSVAAGVTVGSLYLLGGYRIQKRQSYGVELALLASVILAGSSIPRAIKTRKPLPSGLSILALYGLYTFGTAYKSSS*
>Pxanthii_gen_c4461
MTSSFQPGKSSTNGQAPQIRIHSGLRYPSNGKTIYHRPLNRSRTTELSQASFAYLFSEMVGYAQRRVTGIQDLEKRLNIQGYPVGVKLLDLLLYREPPRSQTRPLNIIALLQFVTTTFWRHLFSRPADALEKSSNPNTPDEYMISDNEPVVNQYISVPKEMSQLNCAAFVAGMVEGICDAAGFPARVTAHSVGKGDEGELWPGKTVFLIKFQQEVLEREAFLRRA*
>Pxanthii_gen_rep_c1057
MPPKSRFIRLDAFTKTVDEARIRTTSGGIVTIASLLIVLWLAWGEWCDYRRIIVQPELIVDKGRGEKMEIYLNITFPCIPCELLTLDVMDVSGEQQTGVMHGVNKVRLSPQADGGKVIDIKSLDLHVEEQAIHLDPDYCGTCYGAEAPPTAKKPGCCNTCEEVREAYATVSWAFGRGENVEQCNREHYAEKLDEQRNEGCRIEGSIRVNKVIGNFHIAPGRSFSNGNLHVHDLSNYFDTPVQGGHVFTHQVHSLRFGPKLPKSVTKNLGAKQLAWNNFHLNPLDNTEQITNEPSYNFMYFIKVVSTSYLPLGWESKNSNNYASDENTGLGGFGHRDDGSVETHQYSVTSHHRSLSGGDDAKSGHKEKLHARGGIPGVFFSYDISPMKVVNREQRSKSFT…
>Pxanthii_gen_c5756
MVYEWENKEKICYRMYIEEKKSLEDIMEFMKEKHKFNPSKRAFQTQFKKWGFPPKQHPAYKNAALVQRVKELWDRNTSQRDMLKTLNEEGFEIKERELMRVRAKNRWLLRVPNGMKSKKQESDQDVLSQLQQALYPDGKLIQLEAENESFEDMSVLEPPPVSPPLSPEVMKKRKERFLKLQAESAERWATRKRRRRTRGWAGLPADPPGPPRFPSETTIDESKAFLSLDNGLYRDLRTRFQRICEDADIIKKTIAGPERWEAAKERLVQESSHLQSVFWGNEENQDAKKLALDVADHFTSKLEAGEDHWRDLKTQWINGSELLQRILALSESDPQHREKVKAMEVLCRDVMKRLRDDQTKLIGNQFSNHEYTGNYSSHPTVHYTL
>Pxanthii_gen_c1676
MAMEITTVMTTVTVGGGNVNTPTSQTSENLQPSSTNKGDTGATKTFSMPASGSVSGTSKPSGSGSDSDSETAPETTSYDARLPAGGIAMITPAITLGQQYFKIGDYVTFAWNYTSLEAPPTAVNVMATCTANKQLYTIQMNQTVANNTGGVIWDTGSYQATAVQDPLLTQTYTLIIYDADSSISATAQPGYLAVYSQYTFGMYSPQPYTPLGDFRCVTCSGGLSDIERQAFGMMFGICIITVLSFTWFVGGTGVVW*
>Pxanthii_gen_c25467
MADKLGGRHPVQLRPARPLYRFAATGLGAAMWFFYRAKQDGPVLLGWKHPWDH*
>Pxanthii_gen_c2217
MGGFHPFKGRVSKHFGDSLAPDDAYLSYYDIRLTKEDVDTLKNDWLTDNTIAFWEEYLEREELCKYPSTHIVLLRPSMAFMLMQTPNPMTIKDALPDFSRSTHIFLPINDARSVVIAEGGSHWSLLLVSVIDRMAFHYDSLTPSNYNEARLATEKLSILLGKSLRFVNLEDSPQQENSSDCGIYVCIQMRHLLLKKLLCANAREKISMSMGGKLVDASGGRKEMLRTIEFFRKEGERRRSIEESRSSSPFGKRKGDSRSPPRIDS*
>Pxanthii_gen_c35842
MAPVVSNSVKNGTESTPTPSNAMNDSRRGSSGLFSSLMNQKRNNSDLAAQARRASFHDMKPTPGFFGRMWQNFTTGSNSSKR*
>Pxanthii_gen_c19245
MMADKRRSDLIIPYQLPSTKESPPDFGGTLGSTLPMAAMFTRNKLIGWASVVFAIQNWLAENVETKKTSGQPAIFSIAMSLMALVVTYLPMFLPPASASKSSQGSVRPPAP*
>Pxanthii_gen_c3331
MMADKRRSDLIIPYQLPSTKESPPDFGGTLGSTLPMAAMFTRNKLIGWASVVFAIQNWLAENVETKKTSGQPAIFSIAMSLMALVVTYLPMFLPPASASKSSQGSVRPPAP*
>Pxanthii_gen_c1432
MVEPTSQSDSTVTTNSDNNLRPPESTESLAPKSPAGSVPKRPNRSKCSSNSPLLSRKSSFSESNSYQDDWEAFFNMDRLTVLDLLDNFALSQKLEKFQKNLSIQTEKVKRQRDILKSRGSYAKDRVVEEWKKRVPSTDEQLDRYLKLMRESVDRLGSHWNDTRAITFREKISFICGVLNVLVSGYLIGDSPHIFHCWYTLQLFYFMPIRFYTYHKQGYHYFLADLCYFVNFMCMLAIWIFPSSKRLFISTYCLAFGNNAIAIAMWRNSLVFHSFDKVTSLFIHIMPCVSLHCLVHLLPDELQRRRFNAVWTIKNSLPGSSEHYSLLDMTLWSTIPYAIWQICYHIMITIRRREKIAAGRPTSFTWLRKSYSKVWIGKIVLSLPESLQEPAFMGIQYVYA…
>Pxanthii_gen_rep_c3979
MSSDGFEVKPEETLVEAHSGSDVQIDRQIWV*
>Pxanthii_gen_c5503
MADKLGGRHPVQLRPARPLYRFAATGLGAAMWFFVMYRAKQDGPVLLGWKHPWDH*
>Pxanthii_gen_c2181
MDDTERRAVKRSRFDQTEPEPKRTSRFDRRSRSPVARKPERKRSRSPLNKDSDQPSEPVKKIDAAAAAAAAAAKINAQIQAKKGIQHVEVPPIRATQSPTPVSNPSPRATSSGNSASLVNGEMYIADGDYIRDIEVNDLRNRYTLTKGSTQKMIKEETGADVTTRGNYYPDKSMATAANPPLYLHVTSTTKLGLEQAVAKIEELMKQELPNLVDERRFRRREPEQVERDEFGRRKWPEEKIPIEFEPIPGFNLRAQVVGHGGAYVKHIQQETRCRVQIKGRGSGFMEHGTGQESDEPMYLHVAGPDPAEVQKAKELCEDLLKNVRDQYEEFKSRPQQQRPYGGTTGYGGERGYGDRAPGRTGGYGAGYTSGYGNSVSSNTSRGGISPAAPGAASSSATA…
>Pxanthii_gen_c3425
MVLLDSLRHMRTLYRVRRREVGQLKNFQQIRHYSSNNTPELTNIDSSEGAAETEVKDTPAQAKSEDSSSTQTPSEENAKFAPIRWVTRIHAPENLQNGFNNDANHYSPRRTPIIHGAASSRNNIHESAPRFSIRWTPSSGEKNTPRYGIWRFNPKTDAFESRSPNYDQEFGQGEVNIGDHDSNDYEKSKELSHDYKENNGEMIFSGLSEDSLNLDEGRHEQVSTITAGEKTAFQKIFKEIFEKKRWDRTVSVYGEPFSQQLDPEEKRRRQRKTDDQIDEIISESVYRHPKTIEEVKKELERYPPAIRATAAEAFGLDILEAENKKIRRSGLGK
>Pxanthii_gen_dn_rep_c228
MAFGLLLPLRIAQGLMALLVLALSTFVAHWYDVDTLTTSPSQVNFLVFCPIFSFISIAYLEIAPRFAPKASHPYGHLVFEALNVLFYFAGFIALSDFISKLLFCRGSVCAAARSDAVFASFSWVLWTGSATLLALEIFKGGIRGGDHNSVKAMKETPAGLGA*
>Pxanthii_gen_rep_c260
MTSSITILSRKNFCDKNSSQSSSSSFSGSPRTTLDSLNSATIFRHDRRPSLLSSSLSKQEHTVINVGDPNGVPRLITCVRCSQGYEWNPEIFLPPYVDYDFESLERKRDPVHEIRLSDEEIKKMLPQ*
>Pxanthii_gen_c1110
MLFPNAVVSVAVVLLALVTESNAFWRMGCRSRTGLVRLDPLVSPGQLSEHMHAIHGSSGFSETATYEELMAGECTSCEVAEDKSAYWHPALYFKDTTTGKFSLVPQIGGMLAYYLLITNAGNTTLTSFPAGFQMIAGDTNQRNFTYPVPDIEKSAWNQEPYNTQAFLRQAALGFNCLNYAIAPEGALYRHFLPDKAYLDQHCTNGVRFELMFPSCWNGKKEIPLNRMDHMAYPSQVMTGECPKGFPERLPSLFYETIWDTYSFKDREGQFVLANGDPTGYGYHGDFIMGWDEEFLRKAVNTCTNLSGLTSDCPLFTMQDPSVYGSCNLKPLPSIAAFEEEKESDLDQLPGNLAITPGPAYANGETAESPDDSGKLKESPGEKSEELLEDVPEKKLEDVP…
>Pxanthii_gen_rep_c579
MPEPFIYINGWPGSGKHTTAKALERQLAGKARVVHNHLHIDLAGAILPRASPEYYNLRQQLRDVYFQTLAAASETFDYIYIFTDSQTNDPVGRGVTSQYVNAASERGCTFIPVVLICEEEENFRRLRSQERLNLAKGGKGLLLDIDLLKGYRGQGEILRWPCKELLVIDVTHIGVGEVVLKIIKHLELMGRESGN*
>Pxanthii_gen_c30520
MGVPFEALIPYAIIIGMFGITGAGLSKIRHMQNGGKRGRHSIDQWDRQMMDRDRRLTGWLRGQTDQPSAPAGFELNNPWRVSTSA*
>Pxanthii_gen_rep_c10795
MSDASFDHKVDERMEFSTSKEVKVIPTFDGMSLKENLLRGIYA*GYESPSAVQSRAIVQISKGRDTIAQAQSGTGKTATFSISMLQVLNTAVRETQALVLSATRELATQIQPVVMALGDYMNVQCHACIGGTNVAFSYPIRAGPL*
>Pxanthii_gen_c4716
MTSHHPSPPSGIQIHHGQPGVPPPGVPQHPFPIAQQIAALNEAVWLQIGSLAEILNHLDDAMNAYEHALRHNPRSIQAMSAISSILRTQEQFYKAVEYLQNILKLDANNGDVWGSLGHCYLMMDDLQQAYSAYQQALYHLRDPKEPKLWYGIGILYDRYGSLEHAEEAFSQVMRMQPDFEKANEIYFRLGIIYKQQQKYQQSLECFKYIVDVPPSPLTQEDIWFQIGHVYEQQKDFEKARSAYGHVLDRDPNHAKVLQQLGWLHHQQSNSFSSQEQAIDYLEKSVNSDQSDAQSWYLLGRCYMSQQKYPKAYEAYQQAVYRDGRNPTFWCSIGVLYYQINQYRDALDAYSRAIRLNPHISEVWYDLGTLYESCNNQITDALDAYQRAAELDPSNIHIKA…
>Pxanthii_gen_c2841
MTGKIYLRAIVPIGLFFSLSLICGNLTYLYLSVSFIQMLKAFTPVAVLVAGWVLGIEPVDLKKLGNVSFIVIGVALASLGEIDFVLIGFLFQAGGIIFEAVRICMVQRLLNSAEFKMDPLVSLYYFAPVCAVMNLTVALFWEVPSILMSEVYAVGLGTFFANACCAFLLNVSVVFLIGKTSGLVLTLCGVLKDILLVGASMIIWGTQISGLQFIGYSIALGGMIYYKLGQKELKPFLSEISRRWAEFGANKPILRKLLTFIIILLTIFFLLGGLAPTYAPDYDPKNYLVAPKISLGNV
>Pxanthii_gen_c2219
MSNPLDTDAGSELFSSYEAEFKLVQADVNQKLDQIPDLGGEPRKAAILSAERALEEANELLDQMRLEKQNIPSSTRTKVNQRFRNYESDIDLSKRKLRTLSDSRSSLFGNRYLDNPNDVQLEQRQQLLSGTDRLDRSSQRLRASQALASETEAIGASTLADLYRQREVIQHTGDVLLESEGYVDRSVKTLRGMARRMATNRIITIAIITVLVLLIMAVIWSKFR*
>Pxanthii_gen_rep_c5088
MVYTLTVHLYANENPESIPRIKAKLIEAARIYRKDKETIDWFVMQDVNDPRAFTIVERFEKESSQKYHLENPYWQTFNPYVVPLLERDMDLRRHEELDTSKDVEVPV*
>Pxanthii_gen_c3910
MSTAINSTHNFPSRTPTIPSNSNHSEPTYTNGHHHHHHDSSGALSGPLGVSKKGKQKKMTDPNEASNLIAAKISQLESDAAGDKEQEAEIEREVKKQTRELNNATAKMDPLQKMETIHRRYTELLSQMKRLERENQKNKKRADMLQKERDHGRSDLSKTITIKEKLEKLCRELQKDNNRLKAENKTLQDAEKENHIAWDNKFKQVLWQLEGLQEAKENPQAQVVQVEVDELFRHRFKSLIEQYELRELHFHSLLRTKELEVQVSMGRYDREKKLAEAEVARSRALNSQVLTFSKTESELRNQLNIYVEKFKQVEDTLNNSNDLFLTFRKEMEEMSKKTKRLEKENTNLTRKHDLTNQNILKMAEERTKINQDLQALRRKNEKLTSIINQMQKQGRGVPG…
>Pxanthii_gen_c3744
MSTITASALQTSYPPILPVSFNAKQPKTIRLYPLSNYTFGTKETQPEEDPSVLARLKRLEEHYVEHGMRRTCEGILVCHEHNHPHILMLQIANAFFKLPGDYLKPDDDEEEGFKIRLNERLAPVGTQFSGEGVNEEWEIGDTLAQWWRPNFETFMYPFIPAHVTRPKECKKLYFIQLPRQKVLSVPKNMKLLAVPLFELYDNTARYGPQLSAIPHLLSRYNFEFFDEQGKVVAATPGGLHDSGPIPKTIVLTGGDDPKPVENPAEKSASEL*
>Pxanthii_gen_c4931
MGGRDLMACAQTGSGKTGGFLFPILSQAFINGPSQTPVGNAGNYGRQRKAYPTSLILAPTRELVSQIYEESRKFAYRSWVRPCVVYGGADIGSQLRQIERGCDLLVATPGRLVDLIERGRISLQNIKYLVLDEADRMLDMGFEPQIRRIVEQEDMPGVQGRQTLMFSATFPRDIQMLARDFLKDYVFLSVGRVGSTSENITQKVEYVEDMDKRSVLLDILHTHGTGLSLIFVETKRMADSLSDFLVNQNFPATSIHGDRTQRERERALEMFRNGRCPILVATAVAARGAGGANRDFRKYGGGGSPGYGSGGFGGGASAACDSGPSYGGSNSGGGYGGGSNYGNPPAGGGGGQSWW*

## Sheet: Transcript sequences
>Pxanthii_gen_c3343
AGCCCCTATGCTGTCATGACCCATCCTAGTAGTAATCAGGGAGCTCCAAGTTATTTCATATCTATTAAAAGCTCTGGCTGTCGGATCTATTGACGGGGGTGTTTCAATCACACCACCCGATCATCTTACCCGTCCATGTATCAAGATGTTTGATGAATCTTATCATGAATAATTGTATTATTACCGGTTATGGCTTTGCATCAGAGTATTTTTGCTCTAGCCTTTATATCCACAAGTTCCGAAATAGATGCCGGTATACTACGACTTGATTCTCAGATAATCCTCGTAGAAGCCAACTCGCCATGGCTCCAACCAAGTACAATCTTATAAACCATCATGTGTTTACCCGGAGTGCTAGAAAGGCCGCTCTGTCTCTAACTCCAGAACTTCTTCGACGAT…
>Pxanthii_gen_c2732
CGGGTAAACCGAAGCGATCCATAATCGACACTTCATACCCTCTCACAATGTTACTCATAATAATTCAAATCTGATCATTTCTCGCTTTTGTTCGACCGGATGAAGCAGCCAATATCTATTTTCATATTCAAGAATCTTTTAACATCTTTGTAGTGAATCCTTCTTCCCTTTAAAGTTATATTTTGATCTAGGAAGCATCAACGACTACAAAAATGTCGAGGGAAACCGCTCCCAGAGGAGAGCGCATTCGAAGTGCTACCAGAATAGTTGCCCCACAACAACCTCTTCAGAGACACTTGTATTCTGATCCGCAAGCGATAACTCTGAGCTTAGTTCTTGAAAACAAAAAGACATTTGTTCAGCCACTACCAATCACGCCTCGGACTCCTCGCACACCCC…
>Pxanthii_gen_rep_c539
GGGCCCCTTCGAATTAGCGTGAAATACGGGGGTGACTTCTAACATGTAAATCTCCACCTTATTCAGAAACATAGTCAATGGTCAAAAGCGTAACGCTAGCTTATTGTCAGGGGGGCCAAAATCATCTCCAAGCTGGTCGGGCTGATTCGCGGTCAAGTATCCAGTCGCATCACACGTCGTCTCTTTCGAGATGAGTGGTCAAGATGCCTCAAGCCGTCTAGGTATCAGCGATGTTTCATTATCTACGAGTTCTCTATCCATGCTTGACGGCATAAATGGCAACTTTACTTCGTCTTCCAATTTAATATCAGACTCTTGTACAAACCCAGAGACACCAGAACCTTTTCCAACAGCTGTAGCTCCCACACAAAACTCTAGGGCTCCATCTCCTGCTCCTCA…
>Pxanthii_gen_c6987
CTCCTAAAAAAAGAAACATGTCTAATCAAGATTATTACGGTGCAAGCGGTGGTGGCAATACCCATCAGCCAGGCCAATTCTACAGCCAGCCGCCCTCGCAAAATCCAAATAGCTATGTGAACTATGAACAACAGCAGCCTCCTTATCCTCACGAACCTCAACACGGCCATCAAAGTCAGAGCCCTCATTCCTACGGACAATCATCCACATATGAACCACGGACGGGCAATCATCCACAGGAATATCAGTCACAGCCGCCTTATGGCGATAACAGAGGTCATCATTCCCCGTATCCTCACCATGATGGCAATAATCAAAACTATGAACCTCATCACTCAAGTGGAGGGCCTCAAGGGCCTGGTGAGCAAGACGAACGTGGATTAGGCGCTACGCTTGTCG…
>Pxanthii_gen_rep_c941
CGGGGACCAATCCTGATGATATTTCATTGCCCAGATGAACCAGATCCCCACGCCTTCCACAATCTATCATTCATCACAATTGGGAAGAGAAATATACGAGTCATTTATCGAAACGATTTTCTACGCTGCCTTGCAACTCCTTCATCCAGACCGAAAGTTGCTCATCGTTGGGGAGACTACGCTCTCCTTAAAAGATATAGCCACATTGGCTTCCGACTCGCATAATGTCTCACGATAGCAGTTCGATGGAAAATGTATATGGTGGGGATAACAAGTATCTCCTACGAATTGAGCCGAAGCAACTTTCGAGCTGGCAGAAGAGAGCAATCTCTTTTTGGGAGCTGGTACAGTCATCACTTTTATCCCCATCCTCAGAACAAGAACCGCAGCCATTGAGGC…
>Pxanthii_gen_c1489
CGCGGGACCGTTACACCTTCATCAATTGTTCTTCTAGTCTCTAATTGATAACGTTTCTGAAAAATTAAATCAAATTCAAAACCTAACTTTCAATCTGATCCGTGTCCATGTCGGGCTTGTCAGCTATGCTCCCCTGCCGTCTAGTCAGTCAGGTCGGCTCGCTGAATGCCTGGAACGTATATCGCACGCTTTCCTACACAGCTTCACGAAGTCGTGCTCCGGCGTTATCAGACATAAAATTAGAAGGAGCCCAGAGCTTCGAAACAAAGCGTAATGAGTTTCGAGCGCGATTGGAAGAGCAAAAAAATGCAGGACATATGTCGTGAAACTCCTCCCCACGAAAAATCCAAATCCGAGAGCCAAGGAAAACTGAGTACCTTAATCTATGGCACTGAGGAA…
>Pxanthii_gen_c1821
CGGGCGGGATGTTCATCTACAGCACACTCAAGCATCATCATATACTCCTCTTTTCATTGCTCTTACGACAGCAATTGTGACATGACAGAGAATGTTAAAAGCTTGTTAGCTCAATACACGGTCTGACCCACATCTCATAAGATTCGAGACTAATACAGCGTTCACTGTCACCGGATGTGATACGATGGCCAGCAGTACTTCAGCAACATATCGATTCCCCCATCATTCGCTCCGTCTGACCCAGACCGATGCCTCGCGGACCCCTCTGGTTCTTGTCGCATGCGGTTCCTTTTCTCCAATAACCTATCTCCATCTCCGAATGTTTGAACTCAGCCGCGACTATGCCAAATCTAGTACGGATTTTGAGGTGATGGGTGGTTACATCTCGCCAGTGTCAGA…
>Pxanthii_gen_c9066
ACGACTCAACGCAGAGTGGCCATTACGGCCGAGCGGGATGCTCCACCCCACCGTCATTTTCACGATAATTCCTCGAAAATATGTCTCCCTCATACTGGACTATTGGATCCCTCTCTGGTGCGAGCTCCGTTTTATTTGGTGCATTTGGAGCTCACGGTCTACAAAAATATATATCAGATGCTACGAGGAGAACAAGCTGGGCTACCGCTGTTCAGTATCAACTTATCCACTCTGCGGTCCTTTTGCTAACATGCACTACCGCCCCAAAAAATACGCTTGCTGCCAATCTCTTTACCGCTGGCATGATCATGTTTAGCGGCAGTATTTACCTCCTCGTCCTCAGTCCGTCTAGATTTAGATTTTTAGGACCTGTAACACCACTGGGGGGATTGTGCTTAA…
>Pxanthii_gen_c1003
CCTATCCCCTGTGTGCCTTGCCTCCCACGACTCAACGCAGAGTGGCCATTACGGCCGGGAAGCTCACAGTCGGCACCAAGAGCAGCCTTTATTTTATGGTTTACGGCTCAATGTCACTAACCTGATAATAACGTATGTAGAAATATATTAATTTACTCATATCCATTGGATTATCGGAGTCGCGTCCTCATCAAAGCAGCCCTCTGCATTGTTTCAAAGTTAAACTTGATTCACATCGATACGACACCGGCTTAACTCAATAAATTTAACCCCTAATTCTGGATCGAATTACTCCCCTCCCGTAAAGATGGTCAGCAAACCGTTCAAAAACTTCCTACCAGTGTTTCGAAGTCGAATAAGTGGTTTCCATTCATCATGCTCCTCATATTCAGTCCCCAA…
>Pxanthii_gen_c1208
CGGGCTTCCCCGACGTTCACCGCTCCGATCTCATCATTCAGACATCCGGGAAATTCAGTTCAATATTATACTTCTCAGGGGGATCCACTACTACTCTCCTCTCCCCCCTTGACTGCTAGCGATACCGAAGTCCGAAAGCTAAGCCAAATTTGGATGATTTATTTTTCATCTTGTGAATTTGTACGTCGGACAGGATCAGTAATTCGGGACTCCACCGACAGAAATTTCAATTGTTAACACCTAAATAAATGATGGCTTCAAGAAGAAGCCATTTGATGCAGCCAGAACATGGGTTCACACGCCCGCTAAGCAGTGTAATGATTCCACCAAGAAGCTCGGGCTTTCCGGAGGTGGTACTGCCAGGATACGATAATACATTCTACTCGCGATCCAGTGGTG…
>Pxanthii_gen_rep_c1008
CGGGGGCCATGAGCGATCACAGGGCCCCCTCAAGGTTAGTGAAACAGAGCTCACTCTCAGTTCCCTATCAAATCCTTCATTTGCGTTTAGCGGCATCATTTTCTTCCATATTCATGCTTGTACTTTCTATATGAACACGTACATTTCTTAGGTGGGCCAAATAAACTTTATTCAAGCTGAACATAAAATAGCTAGCTAGTTTTTTTGGACGTTTTCACGACTCAAGGCGCGCCTGCATATTCAAGCTGTCGTTTCTAGTTCTCTCTCACCGCGGAAACTATAAATCTTGAGAATAATTATCATTCTAGAGCTATTGGCTAGCTTTATCGCTCTACACAGCATTGAAATTTTGTCAATAACTCAATGTCAAGATCGATGGGGGCCCATCGGCTGAGGGGT…
>Pxanthii_gen_c27430
CGGGGTCGATGTTTCGCCGGCTCCAACGAAAGCGATATCAATATGAGGTAACAGGCTGCCGCGATTTATGCGACCTAACGACCCGTGATACGTGTGCTAAATCTTGAATACAGGTCACCTTCTCGCTCTACATGTTGACGCCGACGGAAAAGTTCATCTTTAGTCAGTCTTCCCGTCGACCGACTCACTGCCAGACTTATCTTCACCCTTCCACATCATCATCTTGTCGCTGACTCCACCAGATTCCTTCCTTTTTCTCTTCTGTAGCATGATCATAATAGCGGCAACTCTCTATCTCCCGCATCACCTGGCCTTTCTAACCAATCGGGCCTGGTTTTACTACAACGGTCCCGAGGCGACCGTAGACACCGTTCAATCTACTGTGGCAACCAACCCAAT…
>Pxanthii_gen_c1696
CGGGAGTATTCCGGGACAGACACCACGCACCCACTAAACAGAAATTCCCGGGACCCTACTTATTGCTATTATTATCAAAATCTCCTGGATGTCCCGTTCCAATTTCCCAGAAATAATTTCATCCTCTCCACTCAAGGACTACCTGGCGTAGCGGTCGAATACACATATTCACATTACTAAATACTTCGTCGCTAAAAGACGACAAGAAGATCTAAAGCGCCAACATGTCGACTACGATCACATCATCAACGTTGCACACAGTCGAAACGGCCGAGACACCTTCGACGGTTTCTGTACTTGACTCTGAGAGAGACCAGCCAAAGGCCCCAAGTATGCAGACATCGACACGGCCTCGCTTGACATCACGCAAGAGCAGTGGCACCATCATTGTGCCTCGAG…
>Pxanthii_gen_c3859
CGGGAAGGCTACCGATAGAACGGGACATCGCGAAGCATTGGAGTTGGCATTCACAAGACAAGTTCCTCTCTGTTTATGTTGATTTAGTCAGCATGCCCGTCAAGAAGGTTGGCTTAACTACCGCGCCGAAGCCGATTCGGCTGCCGCCGCTCAATCGACTGAATGTACGACGCGCCGATGCTGGCGAGAAAAACCCGTGTCTGGCTATGATGAGTTCGGTGCTCACTTGTTGGGCCTCCAACGGCTTCAATGTAGCCGGCTGTCAGAATCTAGAAACCCAATTACGCACATGTATGGATTCTCCGAGACAAATTAAGCAGAAAAAGAATACGATCAACTATCATCTCTCTCGGATGCTGCCTAAACTAGTTGGGCCAAAGAAAAAGAATTAAAAACATT…
>Pxanthii_gen_c4241
CGGAGTAGGTGGCCGAGGTGGTGGTGGTGGAGGACGAGGAAGAGAGATTCATGTCTACAGTGACCCTAACCACCCACTCTCACCACCTGATCCAGCAACAAAAGCATTGGAAGATAGATTCATGGAGAGTGCTAAAAAGGCCCCTAAACTCTCAACGATGTCACTGGATTCCCCGCTTCCACTGCGTCCAGGATACGGTACCCAAGGAAAACCCATTACTGTTTATGCGAATTATTTCAAAGTAAAAGCTCCAGCAAATCTCACCCTCGCTCGCTACAATATTTCTGTTGTGCCAGAGGCAAAGGGAAAGAAAATGGCCCGTATCGTCGCACTCCTCCTGGAACAACCCGAGTTTCTCAATTCTACAACGCGGTTCGCTACAGATTTTAAGTCTTTTCT…
>Pxanthii_gen_rep_c6155
CGGGCTGGACGACCGGACTCAAACGCAGAGTGGCCATTACGGCCGCGGTAACATGAGAACGCAAGTACCCATCGATGATGACGAGGTGCCACGGCTACCGATGCCGTCGCGCAATCCTCTTCCCTTATCGTCAGCGCAAGAAACACAGGTGCGAGAACTCTACTACGCGCGGGTCCGCGGATACTGCGCCGCAGAAATCAAGGACTGCGCGCTCGGTCGAACGTTTTCAGCACCCTTTATGTGTCGCGAGGCGAATCGCAGTATGAACAATTGCATGCTGGCGCATGCGACGCAGAGGGAGCAAGACGCGGCGCGCGAGGAGTGGTTTGCAACACGCCTCCAGCGCCAGCGCGAGCGCGAACGCAAGGAAGCGCGCAGAAAGGAGCAGGAGAAGTTTCA…
>Pxanthii_gen_rep_c16575
CGGGGACGTTATGTTTTCTGTCTCCACCGATTAGGTTAATAACTTAAAGACCTCCGCTCATGTATGGGGCCGCGATCTGGGCCAAAGCCGGACCGAAAGGCAGTCTCCCTGAAAGGATAGTGAAACCCCTAAGAAGTATCCAAAGAGAATGTCTGAAGCTAGTCACAGGTTCATATAACTCTACCAGCAGCAGGGTATTAGAACACGAATCCTCTGTGCTACCCATCGAAATCTATCTGAAGCAAAGGAGGGTCCAACACGCCGGACTATCAGATAAAACTTCTGTTCAAGAGACAATATCTTCGGCATGTGCCAAGGTCAAGCTGCCCGCTAATGGGAGAGAAGAAAGGCATGCCTTGAACAGGATCAAAGATGTTGCCGAATGGACAGAAATTTGTG…
>Pxanthii_gen_c8878
CGGGACAGTAAGCAAATTGAGTCAATCTGTTCATATCTAGAGAACCAGTTTTATTTTGCAACAAATCAATGGCTTCAGGCTATGGACTAACGGGAGGTGTCTCCCGTTGTTTTCCATTTTGGCAAGATCTTTTTGCTTGCTATGTCGTAAATGCTTCAGATGAAGATGACTTGGGCAAGAAGAAGTGCGCACCAATGCTAGAGGATTATTACGAGTGTTTGCATCACAAGAAAGAGGCTCATAGAATCGAAAACTTACAAAAGGCATATCGTGCATTCGAGGCAGCAAACCCGCGAGAAAATGCTACAACTGTTGGTCAGATAAGGAACCTGGGACTGCTAGGAAAGGAAAACGACACAAAAGCTGTTCTAGGTAAATGATTCATTTAACGGATTATAC…
>Pxanthii_gen_c2578
CGGGGAGTGCTACCAGAGGAACATCGTATTTCGCGATAATCTACTCGCAATGTGAGATCAGTGATGCAGCCTACGTTGTTACTGTTAAGCCTCGATACGTCGCACCTGCTTCCTTCTCCCCTAAACACTGCTCGCACGGGAGTGATGCTCTTTTGACCCCACGACTGCCTGTCATTGCAAGTCTGACAGCCCAAGCTTCTGTCTACCCAACATTTCACAACTCTAACTACGTACATGTCCACCGACCATAATCCAAGATGGTTTCCGATCAGACCTACGAGATTTGTTTACCCGTACTTCAGGATGAGGCGCTCGATGATGAAGAAAGGACCGACAGAATAGAAGAGCTACTAAAGAAAGAGACAAACTTGACTGGATCTTCTCTCGAAAATACAGTCT…
>Pxanthii_gen_c2946
CCTATCCCCTGTGTGTCTAGCCTCGTGCGACACACCGAGCGCGGCACTGTGCGATGGGAGCCTTCCTGGCTTCATGACACTAATGCCAGGAAATATTCATTATGGGAGCATCTGATTCAAAGCTTGTATTCAAAAAAGGGATCTTCAGACTCTCAGAAGAGCCATTAATTCCTGCAGATGATCCATACTGGACTTCCTTTTGGGAGCTACCTGAATCACCTGAAGACATTTTTAGCCTATTCTCTCCCAATGATATCCGGAGAACTCGGGATACAGCTCTAGAAAACCTCGAAACTTTAATCTTAGCCATCACAAGTCGGCTCTCCATCTTACGGCATCATCCTTCATTTCCTGATCCGGAGTTTGCGCCAATTAAAGATGCATTAAATTGCATTCGAA…
>Pxanthii_gen_rep_c7235
CCGGGAACGCAAGTACCCATCGATGATGACGAGGTGCCACGGCTACCGATGCCGTCGCGCAATCCTCTTCCCTTATCGTCAGCGCAAGAAACACAGGTGCGAGAACTCTACTACGCGCGGGTCCGCGGATACTGCGCCGCAGAAATCAAGGCATTCGCAGACTGCGCGCTCGGTCGAACGTTTTCAGCACCCTTTATGTGTCGCGAGGCGAATCGCAGTATGAACAATTGCATGCTGGCGCATGCGACGCAGAGGGAGCAAGACGCGGCGCGCGAGGAGTGGTTTGCAACACGCCTCCAGCGCCAGCGCGAGCGCGAACGCAAGGAAGCGCGCAGAAAGGAGCAGGAGAAGTTTCATCGAGAATGGTGGGGCTTGTCGGCTGATGATCGGAGTGGTAAA…
>Pxanthii_gen_rep_c674
CGCGGGTGGGCCGGCGGGGAAGCAACGCTGTACAGCCTCGAACCCCTAACATGACAACGCAAGTACCCATCGATGATGACGAGGTGCCACGGCTACCGATGCCGTCGCGCAATCCTCTTCCCTTATCGTCAGCGCAAGAAACACAGGTGCGAGAACTCTACTACGCGCGGGTCCGCGGATACTGCGCCGCAGAAATCAAGGCATTCGCAGACTGCGCGCTCGGTCGAACGTTTTCAGCACCCTTTATGTGTCGCGAGGCGAATCGCAGTATGAACAATTGCATGCTGGCGCATGCGACGCAGAGGGAGCAAGACGCGGCGCGCGAGGAGTGGTTTGCAACACGCCTCCAGCGCCAGCGCGAGCGCGAACGCAAGGAAGCGCGCAGAAAGGAGCAGGAGA…
>Pxanthii_gen_c10905
CGGGATGGAGCACCAACATCGCACGGGGTGGAGTGAAAATTCGCACTTGATTAACTACAAGACTAAAATCTGCACTATGGTTTTCGCGTGGAAAGCCTCAGGTCTTACCTACAACAAATACTTATCAATTGCAGCACGAGCTGTGCGACAAAGTTTGAAGGATGATAAGAGAATAGCTGCGGAGCGCAGGGGACAATTAAGTCTGAAATTCGCTAAATGGAGTCATGGCAAGCAGGGCGAAATCCTGAACCCGGCTGAAGTAAATTCTGCTGCGTCCGAGAATTCTAGCCAAACATCATAGATTACTGAGGTGATATGAGCAAAGATTAGGGCTTTCAAGGTGTACTTATCTCTCTTGGGAAATTTTGTCACCGATGACTTAAAATACAGTATAGCTGT…
>Pxanthii_gen_rep_c35333
GACTCACGCAGAGTGGCCATTACGGCCGCGGGGAACACGTTCGAGACTTTCCGAGCAACAAATTTAGTATTAAGCTGCCACCATGTTCAAAAAGGAGTAGGTAAAATTTCTCATTCCGCGTTTGCTCATGGGTAGCTGCAAAAATGTTCACAAAAGGAGTAGAATCTCCCCAGGATCCAAGTCTAAGGTCAAGTCTTCGGTCCAACGTGCTTTACGTGCGCAGCTCATTCAGACGTATCCTTTGCTGACGCCTCATATCGATGAGATTATACCGAAGAAAGAGCAGTTAGATGCTATGAAGATCCCGGAGAGAGTCACGCTATATTTTCTCCCACCCTCAGCTACTTCTTCGACTGCTACTCCTCTTTTTTTCCAACACATGAGTGATCCTCTGCTGCC…
>Pxanthii_gen_rep_c777
TCGAGCAACATCGCGGGAAGCGCCCCCGGGACCCATTTCCACTTCATATAAAGCTAGCCATTCCCATCCCAAGATGTATCTTCAACTTACCACTGGGCAACGTCCTGCAAACTTGAAGTTCATCTTTGATTACATTTATCTTCATTCTTAAGTTATATACTAGCACTTTAGCGAAATCTCGAATCTACCTTTGCCAGTATGGTACTCCACAACCCAAACAACTGGCATTGGGTTAACAAAGATGCTTCTCCTTGGGCGAAGCAATATTTGGAAGAAAAATTGAAGGAACTGAAGGCAGAGCAAAATGGCGTCACTGCTCAATTAGATAAGCTCATTAGCATGGATGGCGACGTCGATGTAAATCAACGAAAAGGAAAAGTTATTACCATATATGATGTG…
>Pxanthii_gen_rep_c28932_split_1
GACTTCAAATCCATCCGAAGACATCAGGATCGGTCGATGATGCACnnCCTTGCGGGTTCTCACCTACGTTCACTTTCATTCCGCGTATGGGTTTAACACCCAAACACTCGCATAGATGTTAGACTCCTTGGTCCGTGTTGCAAGACGGGTCGCTGACAACCATTACGCCAGCATCCTAGCCGAAGCGCGGTCCTCGGTCCGGGGAGGCTGCATGCCACCGGTGGCTATAACACTGCCCAAAGACAGCCACATTCCA
>Pxanthii_gen_c1516
CGGGACTCACGCGAGACGAACCAGCTAAGTAATCGCGGCGACACATCAACATCCCCAATAGTCCTCAGCATATCATCCGTTCTCGAAGTTAGCAGCTCTTGGAAATTGTCCCTCGATGATCACAATCATGTCTCGATTACTTTTCCGTAACCTTCCACAAAACCTCGCTGCAACGACGAGGAGCTTCCATTACACAGCACGAGCTAACATTAAAGTGGGTGATAAGCTTCCGAATCTTGATGTTTTAGTTGAAGACTCCCCGGGAAACAAAGTAAATTTAAGTCAAGTAATTGCTGAGAAGAAAGCGACGATAATCGGCATACCCGCTGCTTTTAGTCCGTCGTGCTCTAACTCCCATATTCCGGGCTTCATCAAACACAAAAAACTGAAAGAAGCTGG…
>Pxanthii_gen_rep_c17745
TAGTGTGGTGGATGATGACCAGAGCTTTTGTTGCCACTAGAATGATTTTTGTCGCAGCACAACATGAATCTTTACTGTCCGGGTCGACCAAAGTAGTGTCGCCATTCAGCTGAGAAGTGAGCATATCGGGCTCAACTCTTACCTGTATAGAAGAAAAGTCCCGGGAGTACACGACCCAAGATGTCAATGTGGATATCCGTCCCAAAATGTCAAGCACATGGTCTTGGCGTGTCCGCAGTGGGCAAGGGGAAGAGGCGAAGTCCTAAGACTAGCCAAAGATAGGTCTTTCGAAGCCATGATGAACAGCCCAGAAGGTGTGGCTAGAATCACGTAGTGGATACTCACCCAAGGCTGGATAGAACAGTTCCGACTTGCAGGGGAAGTCGAAGCAGCGATCTC…
>Pxanthii_gen_c2932
CGGGGGTGGCTAATATGACATAACTTCATAACGGCTACTCCCTTCACTTGAAAACAACTTCGAGCTTTATGACTCGCGGGGACATGGCCCGGGATCCTCTGATTGGGTTGGTAGGAAAGCCTTCAAGCGGTAAAAGTAGCACCCTAAACAGTTTGACTGATGCATCTTCAAAAGTTGGCAACTTCCCnnnnnnnnnnnnnnnnnnnnnnnnnnnnnnnnnnnnnnnnnnnnnGTTCAGTTTCACGACAATCGATCCTCAGCGAGCCGTTGGCTATCTTCAAATTGACTGCGCATGCAAGCGATATAACCTCTCACAGCGCTGTAAGCCCAACTATGGCTCATGTGTGGAAGGTAGACGGTCTGTTCCGATTGAACTTTTAGACGTTGCTGGACTTGTTC…
>Pxanthii_gen_rep_c1048
CGGGGAACACCACATTTGTTTAACCAGTACGACGGGATGTCGACTGTTCAACATGAGAAGTGAAGCACGTTGTAAACAAGAATTCAGGAAAACTCTCGGGTCAATGATAAAATTTCGGCATTCTTAAACGCACCCCATCCTCCACTGTCTTCGCATACTCCACAATCCGAAACTCGGGATGGTTAGCCAGCTCAGTAGCTCGATCCGATCAGGAAAACTCCTTACAGCATGACTATCGAAAGAAGGAAGGCGGTTCTGTTTACTGCAGCCGCAGCAGTACGATTAATTTTATTCACTTCGTTTCCTAGCCTTCCCGACCTGTTGACAGCCCGGGTTGAGATATCAACACCCGTTACTAGCTTCAAGAGATTACAAGAAGGATTATTTCTCTACAAACAT…
>Pxanthii_gen_rep_c948
CGGGGCGTGTAAGTATTAACACCAAGCGGTTGAACCGCCATTCAGTCATCAAGCAATGAAACTGTTTTAGGGATCTACTCTCATATTGAAGCAATGTTTAAGCCTCCGTAGAGCTAGTTTCGAAATACAAATGTCAACTTGCTTTGATCGAGTTACAGCTCCACCTCAATATAGGCTACTCTGGGAATTATGGCAGCTTTTTCCAAGTTTGCAATTCTCCCACCCAATCGAACTTTCAAATCCATCCTCTTGGAGCTCACTACTTTGTATCTCCGTCATCGTACAAAAATTTCACGCGTTGTCTATTTAACACTCTTCTTCGCTCTTCTCAATCGCATACGTGCTTCTATTTCCGATCAGAAAGCTGCCGCTGTCTCAAATTTATCTCTCAAGAACCGT…
>Pxanthii_gen_rep_c845
CCGGGGGGACCATCAAGCATCTGTCACTGCGAAAACCATAGGCCAAGGAGGAGAAAATACTGCTAGTGTATCTTATATTTATCAATCAAGGTGGATCGTGAAATCTTGATTTTCTATTTAGATAGCTGTATTCTCTTACTATCCCCACTATCCTTCGTCAACATCCCAATTCATCCACACATCATATCCTTCGAACGCGGAATCCGAAACCAGTATGGATAGAGTATCAGCATTCGGTAAAAATTTCACAGCATCTTTTTCACCTTTCGCGGCTCGTACACAGCAATATGTTAAGGAGCAGCTAGGCCAGGTCGAAAATAAGACTCAACTTCCACCGGATTATGTCGAGTTGGAGAAGAGGGTGGATGCATTGAAGCAGGTCCATCAGAAGATGCTCCA…
>Pxanthii_gen_c7387
CGGGAATGTGGTACGGATTTGATTTCTCTGGACATTCCAAAAGGTGCATTTACTAATTTACTTCACGTTGGAGTAGCTTTCCTTTCGTGTACCTCAAAAATAAAGCTTTATTGATTGTCAAGAGACATCTAGCATTAGTAGTACCTGGAAATAGTCTCTGGTGATGGGTGCAACCAAGATAATAGTTGTCCTGGTGTTTTTTGTGCTACTAATTTCCGTGTTACAGTCTCGGTCTTGATAACGAGAATGACTGATGGAACTTCTGGGTAATCTAATTAGGGGTTTCGCTAATTATGTTCGCCGGGTTAAGATCCACTGAATTAAGTTAACGTCATCATCAAATCACAAGAATAGTGCCCCAACAACCATGGCTATCGAAATTCCAGCCTATATCCTTGG…
>Pxanthii_gen_c4461
AAACACGGTGCCAAATGCGAGCGTACCCATACTTGATGCTAATGCGATTACCGATCGCCAAAACTAATAACTCCATGCCATCATCTTCATGTAGAACACAATATCAGCATGACATCCTCTTTCCAACCGGGAAAATCTTCCACCAATGGTCAAGCACCTCAGATACGTATCCATTCAGGGCTCCGGTATCCATCAAATGGCAAAACAATCTATCACCGACCGCTAAATCGCAGTCGAACCACCGAGCTCAGTCAAGCAAGCTTTGCATACCTGTTTAGTGAGATGGTTGGTTACGCGCAACGTCGTGTTACTGGGATTCAAGACCTAGAGAAACGTCTGAATATCCAGGGTTATCCTGTTGGTGTCAAGCTTCTGGACTTACTCCTTTATCGCGAACCC…
>Pxanthii_gen_rep_c1057
CGGGGATACCGGGATCCACTTTCGAGTTAGAGAGGGACGACTGTAGGAATGATGAACTGCAGAAAGCACGACCCTCGGGGATCTTTGAAGGCCAGCCAGATGTGATAAGGTCAATCTGTCGTCCCTTCTCGAACCAAAAATTCAGACCACTCATCAGTCTTGATGTACAAAGAAATTGTTATATTCAATTGTTATCTATGCGTTTAGCTATTTATTTTCGATCAATTGGCTCCCGCTCAGCTCAATAGTGTCACTAAATCTCTTAAAACTCTGTGACTGACCTGCCATAATGCCTCCGAAATCAAGATTTATCAGGCTTGATGCCTTCACTAAAACAGTTGATGAAGCTCGAATACGGACGACATCAGGCGGCATTGTTACGATAGCTTCTTTACTTAT…
>Pxanthii_gen_c5756
GGAAATACATATATTTCCTATGGGAACACTCTCACTTTTGATAGCCAAGATGGTCTATGAATGGGAAAATAAGGAAAAGATATGCTATCGGATGTATATTGAGGAGAAAAAATCACTTGAAGATATCATGGAGTTTATGAAAGAAAAGCATAAGTTTAATCCAAGCAAGCGAGCCTTTCAAACTCAGTTCAAGAAATGGGGTTTTCCACCAAAGCAACATCCGGCGTATAAAAACGCTGCTCTTGTGCAGCGTGTCAAAGAGCTCTGGGATCGCAATACATCTCAACGAGATATGTTGAAAACTTTAAATGAAGAGGGATTTGAAATCAAGGAACGCGAGTTAATGCGGGTTCGGGCAAAGAATCGATGGCTGCTTCGAGTTCCGAATGGCATGAAGAG…
>Pxanthii_gen_c1676
CGGGACCATCCGAACATTTCATTTTTCAATAATTATATGTTTGTAGTAGCTTCATTCGCTTGCACTAAAATATAGAGATATTCTCGGAGACAGAATTGAGAATTCTATGTCGTCCAGTCTTTTGGATCCTTATTGTTAATCAATTCAAACCGTCCGATTAAAGTACAGGCAACAACAACAATAACAATAACAACAACATTACCTCACAACAGTATTTACGTTCGGTCAAAAAAGATACTTAGGATCAATAAACTAGTTCCTAGTTTCACAGGACTAACTAGCGCTAAGCATCTCATTAGTCAAGATGAAGGTTTCGATTTACTTTCGGTCATACTCACTGCATTTTTCTCTGCCTTTTATGGCACACAGTTGCATGGCCAGCATGGCTTCCGGAGTTAG…
>Pxanthii_gen_c25467
CGGGATACCGGACCCACTATTAGCTTAGAGGGGTTCTACTGTACCTCTGGTGAAGGCACGCTACGTTTCACCAAACTGCGCTCATTCGAGATAGATTTATCGCGACAATGGCGGACAAGCTTGGAGGCAGACATCCTGTCCAACTTCGACCAGCTCGACCTCTTTATCGATTTGCCGCCACTGGTTTAGGAGCTGCAATGTGGTTTTTCTACCGAGCCAAACAAGATGGCCCAGTCTTACTTGGATGGAAGCATCCTTGGGATCATTAGTCGGCGAGAAACTTACTTCTAAGTGCGCATCGAGAGCTCTAAGCTTGTATAGTATCTAGCGTGCAAGACATGCTTTTACTCAGATCTAGTGGATAGTGCTTATCAAAACTTGAGTAATGAAAGATCGCCA…
>Pxanthii_gen_c2217
CGGGACCCCCGCTCTTTGTGCCGTTAGGTTCCGCGGTACCAGGAGGTTGCAAGCTATTTCTCGTGCGACGCCTGCGCAGAAAGGCAAGCGCGACAACAAAGTCAACAATGGGGGGTTTCCACCCGTTCAAAGGAAGAGTCAGTAAACACTTTGGAGATTCGCTGGCGCCCGACGACGCATACCTAAGCTATTACGATATTCGATTGACGAAAGAAGACGTTGATACACTTAAAAATGACTGGCTGACCGATAATACAATCGCCTTCTGGGAAGAATATCTCGAACGCGAAGAGCTCTGCAAATATCCATCTACTCATATCGTGCTCCTCCGACCTTCTATGGCTTTTATGCTTATGCAGACACCCAACCCTATGACTATTAAAGATGCGCTGCCAGATT…
>Pxanthii_gen_c35842
CCTATCCCCTGTGTGCCTTGCCTCCCACGACTCAACGCAGAGTGGCCATTACGGCCGCGGGAACATTCGAAATTCTTCTTTCATTCATCTCAACGTTTCAAGATGGCACCTGTTGTCTCAAACAGTGTAAAGAATGGCACCGAAAGTACCCCAACACCATCTAATGCCATGAATGATAGCCGCAGAGGTTCCTCGGGTCTCTTTTCAAGCCTCATGAACCAGAAACGCAACAACAGCGATCTAGCTGCTCAAGCCAGGCGAGCAAGTTTCCATGACATGAAGCCAACACCAGGCTTCTTTGGGAGAATGTGGCAAAACTTTACAACAGGTTCGAATTCATCCAAGAGGTAGATGGGCTTGTTGTACAT
>Pxanthii_gen_c19245
CGGGGCGGGATCTATGCATGACATAGATAACCCACATGTATATTTACACGTATTCTGAAAACCTCGGGACTCCTTATAACTCAGTAGCGTCTCAATCTCCTGATACTGATCAATTATCACTACTTTTATTTATTTAACTAAAACATTAAACTCGTTCCGATACGCAAAATTTCTCTAGAAAAAATAGTCGCTGGTTATCTTTAATATTAACAGTCTTCCTCCCATGATGGCCGACAAGAGAAGATCAGATCTTATTATTCCTTACCAACTCCCGAGCACCAAAGAGAGCCCACCAGATTTTGGTGGCACTCTAGGCAGCACCTTACCCATGGCTGCAATGTTTACTCGCAATAAACTAATCGGCTGGGCGTCTGTCGTTTTCGCAATCCAAAATTGGCT…
>Pxanthii_gen_c3331
CCTATCCCCTGTGTGCCTTGCCTCCCACGACTCAACGCAAGAGTGGCCATTACGGCCGCGGGATTTAACTAAAACATTAAACTCGTTCCGATACGCAAAATTTCTCTAGAAAAAATAGTCGCTGGTTATCTTTAATATTAACAGTCTTCCTCCCATGATGGCCGACAAGAGAAGATCAGATCTTATTATTCCTTACCAACTCCCGAGCACCAAAGAGAGCCCACCAGATTTTGGTGGCACTCTAGGCAGCACCTTACCCATGGCTGCAATGTTTACTCGCAATAAACTAATCGGCTGGGCGTCTGTCGTTTTCGCAATCCAAAATTGGCTAGCTGAAAATGTGGAAACAAAGAAAACCTCTGGTCAGCCAGCCATCTTTTCTATTGCAATGTCTCTAAT…
>Pxanthii_gen_c1432
CGGGAGACAAAGCATTGATAGAGCTAGCAAAGATTATACCTAAATCTTATTACACCACTATTTAATCTCTTTTCTACAAGCGAGTTATTCTCGCGACGAATTCCTGGAAATCTCCTATGTTGATGAAATTTGCATCTCTTATGCCTCTTCAGTGAAGAAAATAATTTTTAAACTTCACCCCTGACTTGACACCCTCTTTGATAAAGTAGAATCATTCTCAATTGTTTTTGAAAAATCGAAATCCAAGCTAATACATCCATCACAAAAGAGGCAAGCCTATTTGGAGACATTGCATTTTGAGAACTTCTCATCGGAACCCAAAACTTTGGTGAAGTGGCTAGAGATCTGGCGACAACACAATTTGTCATACAAAAATCATGTGTGAAAAAGACTTCATCT…
>Pxanthii_gen_rep_c3979
AGTCTTTCGCCCCTATACCCAAATTTGACGATCGATTTGCACGTCAGAACCGCTGTGAGCCTCCACCAGAGTTTCCTCTGGCTTCACCCTATTCAGGCATAGTTCACCATCTTTCGGGTCCCAACAGCTATGCTCTTACTCAAATCCATCCGAAGACATCAGGATCGGTCGATAATGCACnnCCTTGCGGGTTCTCACCTACGTTCACTTTCATTCCGCGTATGGGTTTAACACCCAAACACTCGCATAGATGTTAGACTCCTTGGTCCGTGTTCCAAGACGGGTCGCTGACAACCATTACGCCAGCATCCTAGCCGAAGCGCGGTCCTCGGTCCGGGGAGGCTGCATGCCACCGGTGGCTATAACACTGCCCAAAGACAGCCACATTCCACCAGCCAT…
>Pxanthii_gen_c5503
CCTATCCCCTGTGTGCCTTGCCTCCCACGACTCAACGCAGAGTGGCCATTACGGCCGCGGGAGATAAACTCATTAGGCGTGACACCCTGATAAGAGATAGATTTATCGCGACAATGGCGGACAAGCTTGGAGGCAGACATCCTGTCCAACTTCGACCAGCTCGACCTCTTTATCGATTTGCCGCCACTGGTTTAGGAGCTGCAATGTGGTTTTTCGTGATGTACCGAGCCAAACAAGATGGCCCAGTCTTACTTGGATGGAAGCATCCTTGGGATCATTAGTCGGCGAGAAACTTACTTCTAAGTGCGCATCGAGAGCTCTAAGCTTGTATAGTATCTAGCGTGCAAGACATGCTTTTACTCAGATCTAGTGGATAGTGCTTATCAAAACTTGAGTAAT…
>Pxanthii_gen_c2181
CGGGAATCACACCAACATCAAACCTCGGGGACAGTTCCGGATACGTTCCCAATACAACCATCAATTATCTAGTCATTATGGACGACACAGAGAGAAGAGCCGTTAAGCGTTCGCGCTTCGACCAAACTGAACCAGAACCAAAAAGAACATCTAGGTTCGACAGAAGATCACGATCACCCGTTGCCAGAAAACCAGAGAGGAAACGCAGCAGAAGCCCTTTGAATAAGGATTCTGATCAGCCTTCGGAACCAGTTAAAAAGATTGATGCAGCTGCTGCGGCCGCTGCTGCTGCGGCTAAAATCAATGCACAAATTCAAGCAAAGAAGGGTATACAGCATGTCGAGGTCCCACCGATTCGAGCAACGCAAAGCCCTACACCCGTATCCAATCCATCACCAC…
>Pxanthii_gen_c3425
GGAATCGGGTAAAGTCACATTATTTTATTTTCTGCCATTTTAAAACAGTGTCATTAAGGATTCGCACTCATGCGACCACAGCCTTCTTGTGAATATCTCGATGGTGCTGCTTGATTCTTTACGCCACATGCGAACGCTGTACCGTGTGAGACGCAGAGAAGTCGGTCAACTCAAAAACTTTCAACAAATTCGGCATTACAGCAGCAACAATACGCCGGAGCTAACTAATATTGATTCTAGTGAGGGTGCTGCAGAGACCGAAGTCAAGGATACACCAGCACAAGCCAAATCGGAAGATTCATCTTCCACGCAAACTCCGAGCGAAGAAAACGCAAAATTTGCTCCCATTCGGTGGGTAACCAGAATTCATGCTCCAGAAAATCTACAGAATGGTTTCAA…
>Pxanthii_gen_dn_rep_c228
CGGGATTTGAACGTTTTTCACCACTTAGATTTGTCTATGAAAATCCTATCAGCCTACTTCTATTAGTGTACGATCCATTGGCCAGTGATTAAAGGACAAGATGCGGAAGACAAAAGCTTGAAACTTTGGCATATGTGTACTGTTCTACAGGCAATACAGACTTAATGAGTGTTTATGCTTATCATCTTATTATTAATCGGATGATTCCTATCAAGTTCAACGTAGACTCCAAAATATTAAACCGGTTCTCCTTGAGATGCGGTGTAACAATGCCACATAATAAGGTACTGTCCTTTCGATGTCATGATCAGGACACTTCTCATGAATCAACACTTTTTCCCAAGAAGAGTGCTACAGTATGGTTCAATGCACAGACAGAAGTGAAAGTTAATTTTTGTA…
>Pxanthii_gen_rep_c260
CGGGGAATTACGACATCAAGTACTGGTATCATTCACAAGAGATCTGTAGGATCTTAAATCGTTAGTTTGTGATGTCAGATTTCATCGAAGATTCAATATGACTTCTTCCATCACTATTCTATCGAGAAAAAACTTTTGTGACAAAAATTCATCTCAAAGCAGTTCGTCATCCTTTTCAGGCTCACCGCGAACTACATTGGATTCATTAAACTCAGCTACTATCTTTCGCCACGACCGAAGACCAAGTTTACTCAGCTCATCGCTTTCGAAGCAGGAACACACAGTAATTAACGTCGGAGATCCTAACGGGGTTCCTCGTCTGATAACCTGCGTGCGATGTTCCCAGGGCTATGAATGGAATCCCGAAATCTTTCTGCCACCATATGTCGATTATGACTT…
>Pxanthii_gen_c1110
CGGGGGAGGGGGGGGGTATTGCGATTAATGTTGACAGCTGGCGCTAATTTGTTAATCAATCAATTGAGTGCTGTTGGTCTGCCCTGTCGCGTGCCTCACCGTCATTAACCCTCTGACGCCCATTAACGGTTTCTCGGGACTTCATTGCGTTCCTTTTTCTCATCACCCATTTCCGAATATACGTTCGATTATTCGTTCAGTCTTTCCACCATACGCTCATTCATTCATTTGTTTTCATTTTGAATTGTTACTTCGATCTTTAGAACGACAACTAGACTTATTTTGCTTCTTTAACCTCTTCGCACTTCGCATTGCACTGCTCGGGAAATTCTTCATTGATCTAGCACGACTTGATTTATGCTATTATATCGATAACGTTTAACTTTTTTTTTCGTATCT…
>Pxanthii_gen_rep_c579
CGGGGAGGCTGTTCGTTAATGGGTCCGGTCGACGCGAACTGCTGCTCGGTATTACTTTCTTATCAGTCAACCTAAGTCTAAGCTTAGGTTTACTACAATGATGCCATACACTACAACTTCTTCTATGGCTCTTTTCTCTTAGCGACATTAAAGATGTTCGGGCTCTCGCCACGCTCCTAAAAATTTTGAACCAAATTCCTCCAAGTCACTCATACATGTTTACAGATACGCCCATGGCGCAGAAATCTCATTATGCCTGAACCATTCATATATATCAATGGCTGGCCCGGATCAGGGAAGCATACAACAGCTAAGGCCCTTGAACGGCAGCTCGCTGGAAAGGCTCGTGTGGTTCACAACCACCTCCATATAGACCTCGCTGGAGCTATTCTTCCGCGC…
>Pxanthii_gen_c30520
GTTTTACACAGCCAGCCTGACGACAACACGACTTTAGCAAGATGGGTGTTCCATTCGAGGCTCTCATTCCATATGCCATTATCATCGGTATGTTTGGTATCACCGGTGCAGGATTGTCAAAGATAAGGCATATGCAAAATGGGGGAAAGAGAGGGAGACATTCGATCGATCAGTGGGATAGGCAAATGATGGATCGAGATCGGAGACTGACTGGATGGTTGAGAGGACAAACCGACCAGCCGTCAGCCCCGGCTGGTTTTGAGTTAAACAATCCATGGAGAGTAAGTACTTCGGCATAAACTGAGTTACATATTGATAATCTTCACAGCTGGAGAGACGGATAACATAGATCAAACACTGGCATCGTCGGCGAGTCTCCAGGCGTGATCGGCACAAAAT…
>Pxanthii_gen_rep_c10795
CGGGGAGTTTCAATCCTCGTTCTTCAATTGTACCTTTTCCACATCATTTTCATTCATATTTGTTCCACATCATCTTCATACATCAAAACTATTTCTATTGAATATCATCACTGTCAAACACAGTAACTCCTTCCAAGTTGACTAATGATTGTTTTGTTTGTCGGACCGAGACACTGTACATTTAGCTAATCCGGCTCACGAAATTTTTCACAGCACTTCTCACATCAAATATCCTAGTGCCAAGAAATCTTGCATCAGTCTAGATTAAAAACTGAAACCATGTCTGACGCTTCTTTTGACCACAAGGTTGATGAGAGAATGGAGTTTTCCACCTCCAAAGAGGTCAAAGTGATTCCAACTTTTGATGGCATGAGTCTTAAGGAAAACCTCTTACGAGGT…
>Pxanthii_gen_c4716
CGGGATCCTCACCTCTCCAGCCTCACAACTCCAGCACCACCGTCTCAATCGTCAAATTCAACAGCAAACCTCTTAAAGCATCGTTTGGGTCTAACGCATTCACATTGATTCTCAAAATTATCTCTATCCTCGCTCGTAAAATACTATCTTACACATATTTACTTGAATTACAGTAGTGCTTCGGATCCCTGCTTTACCCGTTCGTCGTTGTCATTCAACTACTTTCAGGAGCGCATTCGGACCTGAGGTCTTTTTCACCTCTAGTGGCATCAGTCTACCACAACGCTGATACATTCGTTATTGAGTTGTTATTAAGTGTTTCCTGGGGGGGCTGTATGCTGCAGACCAGAATTTTTCTGTGGCTACGAGTGCCCCCTTGCCACGAAAGGTTGATTACAG…
>Pxanthii_gen_c2841
GACTCAACGCAGAGTGGCCATTACGGCCGCGGGAGCCGCACCTCCTACCAGAAACTTGGTATTGATGTCCTCATTTACTTTAACGTAAAAAAAGCGTTGTGTAACTCAGGACGCGGACTCAATTTCGACATCATCACTTTCGCTAGCGTTGATAAATACGCGCTTCTTAGTACAATTGCGTGACGAACATTACAAAACAATCTGTTTCCTTCCCTTGAGGTCAAGTCGCCGCCATGGGTGAAGAGAAGGAACGTCTCTCTGGCGATGGTTCTAGAGCAACCCCTGTACTCCCTACTGTCAATCCTGCCGTCGAAAAGTTGCAGGTTCAAAAAGATCTGGAGTCAAATGGCATCCACCCATCAGTATATGTAATAGTCTGGATTTCCCTTTCTTCAAGTG…
>Pxanthii_gen_c2219
CGGGAATGATACCGCGGGGATGTAGTACGGGAAGGAGAAGCAACAACATCATCCTACCCCGTAACATTTCCGACCTTGGCGTCAAGCCTTTGATAATTGATTTGAACTCCAAGTATTTGCGCTACTATTGAAACTCGCATCACGAAAAGATTTTGATTCTTCCCAGACTAGAGCCTTTCTTTAAAGAACGAAATCTAATTAGGGTGTCTCACCTAACGCCATCTGTCCAGATTATAACACAGAAATATGTCGAACCCTCTCGACACCGATGCCGGCTCAGAGCTTTTCAGCAGTTATGAGGCTGAATTTAAGTTAGTACAGGCGGACGTGAATCAGAAACTTGATCAGATTCCTGACCTTGGCGGGGAGCCACGCAAAGCTGCCATCTTATCAGCGGAA…
>Pxanthii_gen_rep_c5088
CGGGACTTAGGACGGGGAGGATATCGTCATATGTCTACTTTCCTCATCTTAAATCGGGCCGATTATTAACGTATAAAGAATCAACTAAGCAATCTCGATTTCTCAGTGTCAGAAATCTAACACTTACTGTTACTGTCAGAATTTTATTGCAAGAATAACATATTAGCAAAAATGGTCTACACGCTTACAGTCCATCTCTATGCCAACGAGAACCCAGAGTCAATCCCGCGTATTAAAGCCAAGCTTATCGAGGCTGCTCGAATTTATCGCAAGGACAAGGAAACTATTGACTGGTTTGTTATGCAAGACGTCAATGATCCCAGAGCGTTTACAATTGTGGAGCGGTTTGAAAAAGAAAGTAGTCAAAAATACCACTTAGAAAATCCTTACTGGCAGACC…
>Pxanthii_gen_c3910
CCGCGGGATCAACACTAAACATTATAAAGTTATACTTTTATCGTTTTAAGAATATTTTACCCTGGGTCGACTTTAGTTTGTATTGAACGGTATTAATTTAGTACTCAAAACACGATTGATTTACTGTACATGTTGCAATCCCTTGTTAGCCTTCGTCTTCGCACATCCAGCCGGCTCTCAGGCGAAGTAGTGATCCTCCAGATTTGACACTAAGGCCTCAGACGCGGAGTAGGGAAGGACCTTTTCAACAAACCAAGCGTTAATACAGATGCGCCAAAACTTCGGTAACTTCGCATTATCAACGTCCTGAAACTCTTTACTGTCGACCCGATGCAGTGTTTGTCTCGCCAGGCTTAAGTAAATTCTAGAACTCGATGCAAAAATGTCTACCGCTATCAA…
>Pxanthii_gen_c3744
CGGGAATTTCTGTCAACCACTTACCACTCTCTGGCCGCTCTCTACCCAGTACACAGCGTACTCATCATGTCAACTATTACAGCTAGTGCATTGCAAACCTCATATCCCCCCATCCTCCCCGTCTCATTCAATGCTAAGCAGCCTAAAACCATTCGACTATATCCTCTATCCAACTATACTTTTGGCACCAAAGAAACACAACCTGAAGAAGATCCTTCAGTTCTTGCGCGTCTCAAGCGGCTCGAAGAGCATTACGTCGAGCATGGAATGCGCCGTACCTGCGAGGGGATCCTTGTGTGCCATGAGCACAACCATCCCCATATCCTGATGCTACAGATTGCTAATGCTTTCTTCAAGCTACCTGGTGATTATCTTAAACCCGACGATGATGAAGAAGAA…
>Pxanthii_gen_c4931
CGGGGGTTTTCTTCGGGAACCACAAACATCTGAAATTATCTATCAATATTCCTTCTAGAGTTATCGTACTCTACAAGAAATTATTTCTTTCTCACAAATAGCATTTGTGTTTATCCAAAGTAAGCTTGAGATCAATAAAATCTTGAAGCGACTGCTTCTTGTCTTGTGTAACATAATTTCGCCTCGTCAACTTTGAATACATCTGAAGGCCGAAAGACACAATTCTCCATCTGAAATACCCTCAAAAAGCTATCGATAAAGAATATGGCTGATCAGTTAAATATTGGAGAGCTTAATTTAAATGCCGGTCACCCCGATCAGCGTTCATACATTCCGCCTCATATGCGTGGTAAACTnnnnnnnnnnnnnnnnnnnnnnnnnnnnnnnnnnnnnnnnnnn…
